# Supplementary material for: Understanding the genetic basis of blueberry postharvest traits to define better breeding strategies
Source: G3 (Bethesda). 2024 Jul 25;14(9):jkae163. doi: 10.1093/g3journal/jkae163 (PMC11373639; doi:10.1093/g3journal/jkae163)
Supplement: jkae163_Supplementary_Data [file jkae163_supplementary_data.zip]

Archive with 17 entries (15 files):
- Figure_S1_G3-2024-405222.docx
- Figure_S2_G3-2024-405222.docx
- Figure_S3_G3-2024-405222.docx
- Figure_S4_G3-2024-405222.docx
- Figure_S5_G3-2024-405222.docx
- Figure_S6_G3-2024-405222.docx
- File_S1_G3-2024-405222.txt
- File_S2_G3-2024-405222.xlsx
- File_S3_G3-2024-405222/
- File_S3_G3-2024-405222/File S3.csv
- File_S3_G3-2024-405222/__MACOSX/
- File_S3_G3-2024-405222/__MACOSX/._File S3.csv
- Supplemental_Material_Legends_G3-2024-405222.docx
- Table_S1_G3-2024-405222.docx
- Table_S2_G3-2024-405222.docx
- Table_S3_G3-2024-405222.docx
- Table_S4_G3-2024-405222.docx
