# Supplementary material for: Understanding the genetic basis of blueberry postharvest traits to define better breeding strategies
Source: G3 (Bethesda). 2024 Jul 25;14(9):jkae163. doi: 10.1093/g3journal/jkae163 (PMC11373639; doi:10.1093/g3journal/jkae163)
Supplement: jkae163_Supplementary_Data [file jkae163_supplementary_data.zip › File_S1_G3-2024-405222.txt]

Supplemental data information.

File S2. File pheno_data.xlsx includes the phenotypic data of each genotype. Genotype names were recoded for intelectual property reasons.

	*Columns*
	year: year of evaluation.
	genotype: ID of each of the individuals of the population.
	check: represents if the genotype was used as check or regular in the augmented design.
	time: Postharvest storage time point (1D= 1 day, 1W= 1 week, 3W= 3 weeks, 7W=7 weeks).
	rep: technical rep (not biological!).
	firm: Mean fruit firmness (g/mm).
	size: Mean fruit size (mm).
	water.loss: Mean sample water loss (%). Only @7W. 
	scar.size: Mean scar size coefficient (1 to 3, being 1 the smallest scar and 3 the largest). Measured @1D only.
	brix: Mean fruit soluble solid content. Quantified as Brix.
	TTA: Mean fruit total titratable acidity (%).
	bloom: Mean score evaluating the amount of waxy bloom observed in the fruit (1 to 4, being 1 the lowest bloom and 4 the highest).
	shrivel: Mean score of shriveling observed in the fruit (0 to 3, being 0 no shriveling and 3 the highest).
	decay: Mean proportion of fruit with signs of fungal decay in samples.
	firm_dif: Difference in firmness between n time point and 1D (n=1W, 3W, 7W). Note that a negative number means that there was a decrease in firmness, while a positive number an increase.
	TTA_dif:  Difference in TTA between n time point and 1D (n=1W, 3W, 7W)
	
	
File S3. SNPmatrix: SNP information incuding the dosage level information to run the genomic selection models
