# Supplementary material for: Understanding the genetic basis of blueberry postharvest traits to define better breeding strategies
Source: G3 (Bethesda). 2024 Jul 25;14(9):jkae163. doi: 10.1093/g3journal/jkae163 (PMC11373639; doi:10.1093/g3journal/jkae163)
Supplement: jkae163_Supplementary_Data [file jkae163_supplementary_data.zip › File_S3_G3-2024-405222/File S3.csv]

	snp_1	snp_2	snp_3	snp_4	snp_5	snp_6	snp_7	snp_8	snp_9	snp_10	snp_11	snp_12	snp_13	snp_14	snp_15	snp_16	snp_17	snp_18	snp_19	snp_20	snp_21	snp_22	snp_23	snp_24	snp_25	snp_26	snp_27	snp_28	snp_29	snp_30	snp_31	snp_32	snp_33	snp_34	snp_35	snp_36	snp_37	snp_38	snp_39	snp_40	snp_41	snp_42	snp_43	snp_44	snp_45	snp_46	snp_47	snp_48	snp_49
FL001	4	4	4	4	4	3	3	4	4	3	4	3	4	4	3	2	3	0	4	0	4	1	2	0	4	4	1	4	4	4	4	4	4	4	3	3	4	4	3	0	4	4	4	4	3	4	4	4	4
FL002	4	4	2	4	4	2	4	4	4	4	4	4	4	4	4	0	4	1	4	2	4	2	3	0	2	NA	0	4	4	4	4	4	4	4	4	4	4	4	4	0	4	4	4	4	4	4	4	4	4
FL003	3	4	3	4	4	3	4	3	4	4	4	4	4	4	4	3	4	1	4	1	4	2	3	1	3	4	1	3	4	4	4	4	4	4	3	3	4	4	3	1	4	4	4	3	3	4	4	4	4
FL004	3	4	3	4	3	3	3	4	4	4	2	3	4	3	4	2	4	1	3	1	3	2	2	1	2	4	2	4	4	3	4	4	3	4	2	2	4	4	2	1	3	3	4	4	3	4	4	4	3
FL005	0	4	0	2	4	0	4	3	4	3	3	3	4	3	4	4	4	0	4	0	4	4	0	0	0	4	0	4	4	4	4	3	3	2	3	3	4	3	3	1	4	4	4	4	3	3	3	3	4
FL006	2	4	2	4	3	2	4	3	3	4	2	4	3	3	4	2	4	0	4	0	4	2	2	0	2	4	0	4	3	4	3	3	2	4	2	2	4	3	2	0	4	4	3	4	3	3	3	3	4
FL007	2	4	2	4	4	3	4	4	4	3	4	3	4	4	4	2	4	2	4	2	4	3	3	1	3	4	2	4	4	4	4	4	4	4	4	4	4	4	4	1	4	4	4	4	4	4	4	4	4
FL008	4	4	3	4	4	3	4	4	4	4	4	4	4	4	4	1	4	2	4	2	4	2	2	1	3	4	2	4	4	4	4	4	4	4	4	4	4	4	4	1	4	4	4	4	4	4	4	4	4
FL009	1	4	1	4	3	1	4	2	4	4	2	4	4	2	4	2	4	0	3	0	4	3	2	0	2	4	0	3	4	4	4	3	2	4	1	1	4	3	1	0	4	4	4	3	2	3	3	3	4
FL010	2	4	2	3	4	2	4	3	4	4	4	4	4	4	4	1	4	0	4	0	4	2	2	0	2	3	1	2	4	4	4	4	4	3	3	3	4	4	3	0	4	4	4	3	3	4	4	4	4
FL011	2	4	2	4	4	2	4	3	4	4	2	4	4	3	4	4	4	2	4	2	4	4	2	2	2	4	3	4	4	4	4	3	2	4	2	2	3	3	2	2	4	4	4	4	3	3	3	3	4
FL012	2	4	2	NA	NA	NA	4	3	4	4	NA	NA	4	3	4	4	4	0	4	0	4	3	NA	NA	NA	NA	0	4	4	4	NA	NA	4	3	3	3	4	4	3	0	4	4	4	4	4	4	4	4	NA
FL013	1	4	2	4	3	2	4	3	4	4	3	4	4	3	4	2	4	0	3	0	4	2	2	0	2	3	0	3	4	4	4	4	3	4	2	2	4	4	2	0	4	4	4	3	3	4	4	4	4
FL014	4	4	4	4	4	4	4	4	4	4	4	4	4	4	4	1	4	1	4	1	4	1	4	1	4	4	1	4	4	4	4	4	4	4	4	4	4	4	4	1	4	4	4	4	4	4	4	4	4
FL015	3	4	3	4	4	3	4	3	4	4	4	4	4	4	4	2	4	1	4	1	4	2	3	1	3	4	2	3	4	4	4	4	4	4	3	3	4	4	3	1	4	4	4	3	3	4	4	4	4
FL016	4	4	2	4	4	2	4	4	4	4	4	4	4	4	4	0	4	1	4	2	4	2	2	0	1	4	0	4	4	4	4	4	4	4	4	4	4	4	4	0	4	4	4	4	4	4	4	4	4
FL017	3	4	3	3	4	3	3	4	4	4	4	3	4	4	3	3	3	2	4	2	4	3	2	1	3	4	2	4	4	4	4	4	4	3	3	3	4	4	3	1	3	4	4	4	4	4	4	4	4
FL018	1	4	1	2	3	1	3	4	4	4	3	3	4	3	3	4	3	1	3	1	4	4	0	0	2	4	1	4	4	4	4	4	3	2	2	3	4	4	2	0	3	4	4	4	4	4	4	4	4
FL019	3	4	1	3	4	1	4	4	4	4	4	4	4	4	4	1	4	2	4	2	4	3	1	0	1	4	0	4	4	4	4	4	4	4	4	4	4	4	4	0	4	4	4	4	4	4	4	4	4
FL020	3	4	2	3	4	2	4	4	4	4	4	4	4	4	4	1	4	1	4	1	4	3	2	0	2	4	0	4	4	4	4	4	4	3	4	4	4	4	4	0	4	4	4	4	4	4	4	4	4
FL021	2	4	2	4	4	2	3	2	4	4	2	3	4	2	3	4	3	2	4	2	4	4	1	1	2	4	1	4	4	4	4	2	1	4	1	1	4	1	1	1	3	4	4	4	2	2	2	2	4
FL022	2	4	2	4	4	2	4	4	4	3	3	3	4	4	4	1	4	0	4	0	4	2	2	0	2	NA	NA	4	4	4	4	4	3	4	3	3	3	4	3	1	4	4	4	4	4	4	4	4	4
FL023	0	4	0	4	3	0	4	2	4	4	2	4	4	1	4	4	4	0	3	0	4	4	0	0	1	4	0	3	4	4	4	3	1	4	0	0	4	2	0	0	4	4	4	3	1	3	2	2	4
FL024	3	4	1	4	4	1	4	4	4	4	3	4	4	4	4	2	4	3	4	2	4	4	1	1	1	4	2	4	4	4	4	4	3	4	3	3	3	4	3	1	4	4	4	4	4	4	4	4	4
FL025	3	3	1	3	3	1	3	4	3	4	3	3	3	4	3	2	3	0	4	0	4	3	1	0	2	4	0	4	3	4	3	4	3	3	3	3	4	3	3	1	4	4	3	4	3	4	4	4	4
FL026	3	4	3	4	4	3	3	4	4	4	3	3	4	4	3	3	3	0	4	0	4	1	2	0	3	NA	0	4	4	4	4	4	3	4	2	2	3	4	2	0	4	4	4	4	3	4	4	4	4
FL027	3	3	2	3	4	2	3	4	4	4	4	3	4	4	3	3	3	0	4	0	4	3	1	0	2	4	0	4	4	4	4	4	4	3	4	4	4	4	4	1	4	4	4	4	3	4	4	4	4
FL028	3	4	2	4	4	1	4	3	4	3	4	4	4	4	4	3	4	2	4	2	4	4	1	1	2	3	1	3	4	4	4	4	4	4	4	3	4	4	3	1	4	4	4	3	3	4	4	4	4
FL029	4	3	2	4	4	2	3	4	4	4	4	3	4	4	3	1	3	1	4	1	4	2	2	0	3	4	2	4	4	4	4	4	4	4	4	4	4	4	4	1	4	4	4	4	3	4	4	4	4
FL030	1	4	1	3	4	1	4	2	4	4	2	4	4	2	4	3	4	0	4	0	4	2	1	0	1	NA	0	4	4	4	4	2	2	3	2	2	4	2	2	0	4	4	4	4	2	2	2	2	4
FL031	4	3	3	4	4	3	3	4	4	4	4	3	4	4	3	2	3	1	4	1	4	2	3	1	4	4	1	4	4	4	4	4	4	4	4	4	4	4	4	2	4	4	4	4	3	4	4	4	4
FL032	2	4	1	4	3	1	4	3	4	4	3	4	4	3	4	2	4	1	3	1	4	3	1	0	1	4	0	3	4	4	4	4	3	4	2	2	4	4	2	0	4	4	4	3	3	4	4	4	4
FL033	3	3	2	3	4	2	3	4	4	4	4	3	4	4	3	2	3	0	4	0	4	2	2	0	3	4	0	4	4	4	4	4	4	3	4	4	4	4	4	1	4	4	4	4	3	4	4	4	4
FL034	2	4	2	4	4	2	4	1	4	4	3	3	4	3	3	4	3	0	4	0	4	3	1	1	2	4	1	4	4	4	4	4	4	4	1	1	4	4	1	0	4	4	4	3	1	3	3	3	4
FL035	2	4	1	4	3	1	4	3	4	4	3	4	4	3	4	2	4	1	3	1	4	2	1	0	1	3	0	2	4	4	4	4	3	4	2	2	4	4	2	0	4	4	4	3	3	4	4	4	4
FL036	3	3	1	4	3	1	3	4	4	4	3	3	4	3	3	3	3	1	3	1	4	2	1	0	2	4	0	4	4	4	4	4	2	4	2	2	4	4	2	1	4	4	4	4	3	4	4	4	4
FL037	2	4	1	4	4	1	4	3	4	4	4	4	4	4	4	1	4	2	4	2	4	3	2	0	2	4	0	3	4	4	4	4	4	4	3	3	4	4	3	0	4	4	4	3	3	4	4	4	4
FL038	2	4	1	3	3	1	4	4	4	4	3	4	4	3	4	1	4	1	3	1	4	3	1	0	1	4	0	4	4	4	4	4	3	3	3	3	4	4	3	0	4	4	4	4	4	4	4	4	4
FL039	2	4	2	3	4	2	4	3	4	4	3	4	4	3	4	3	4	1	4	1	4	3	2	1	2	4	2	4	4	4	4	3	3	3	3	3	4	3	3	1	4	4	4	4	3	3	3	3	4
FL040	3	4	1	4	3	1	4	4	4	4	3	4	4	3	4	1	4	2	3	2	4	3	1	0	1	4	0	4	4	4	4	4	3	4	2	2	4	4	2	0	4	4	4	4	4	4	4	4	4
FL041	1	3	0	3	4	0	3	3	4	4	3	3	4	3	3	4	3	0	4	0	4	4	0	0	1	4	0	3	3	4	4	2	3	3	2	2	4	3	2	1	4	4	4	3	1	3	3	3	4
FL042	2	3	1	4	4	2	2	3	4	4	2	2	4	3	2	4	3	2	4	2	4	4	0	0	2	4	2	4	4	4	4	3	2	4	0	0	3	3	0	0	2	4	4	4	1	3	3	3	2
FL043	1	4	1	4	4	1	3	1	4	4	1	3	4	1	3	4	3	1	4	1	4	4	0	0	1	3	1	4	4	4	4	2	3	4	2	2	4	3	2	0	3	4	4	4	2	2	2	2	4
FL044	3	4	2	4	4	2	4	4	4	4	3	4	4	4	4	1	4	1	4	1	4	3	2	1	2	4	0	4	4	4	4	4	3	4	3	3	3	4	3	0	4	4	4	4	4	4	4	4	4
FL045	2	4	2	4	4	2	4	3	4	4	2	4	4	3	4	3	4	1	4	1	4	3	1	1	2	4	1	4	4	4	4	3	2	4	2	2	3	3	2	1	4	4	4	4	3	3	3	3	4
FL046	4	4	3	4	4	2	4	4	4	3	4	4	4	4	4	2	4	2	4	2	4	3	2	1	3	4	2	4	4	4	4	4	3	4	3	3	4	4	4	1	4	4	4	4	4	4	4	4	4
FL047	3	4	2	4	4	2	4	4	4	4	3	4	4	4	4	2	4	2	4	2	4	3	2	1	2	4	1	4	4	4	4	4	2	4	2	2	3	4	2	1	4	4	4	4	4	4	4	4	4
FL048	3	4	1	4	3	1	4	4	4	4	3	4	4	3	4	2	4	3	3	3	4	4	1	1	1	4	2	4	4	4	4	4	3	4	3	3	4	4	3	1	4	4	4	4	4	4	4	4	4
FL049	3	4	2	4	3	3	4	4	4	3	3	3	4	3	4	1	4	1	3	1	4	2	2	0	3	4	1	4	4	4	4	4	3	4	2	2	4	4	2	0	3	3	4	4	3	4	4	4	3
FL050	3	4	3	4	4	2	4	2	4	4	4	4	4	4	4	2	4	0	4	0	4	1	2	0	2	3	0	2	4	4	4	4	4	4	2	2	4	4	2	0	4	4	4	2	2	4	4	4	4
FL051	3	4	2	4	4	2	4	3	4	4	4	4	4	4	4	2	4	2	4	2	4	3	2	1	2	3	2	3	4	4	4	4	4	4	3	3	4	4	3	1	4	4	4	3	3	4	4	4	4
FL052	2	4	1	4	4	1	4	4	4	4	2	4	4	3	4	3	4	0	4	0	4	3	1	0	1	4	0	4	4	4	4	4	1	4	1	1	2	4	1	0	4	4	3	4	3	4	4	4	4
FL053	3	4	3	3	4	3	4	4	4	4	4	4	4	4	4	3	4	2	4	2	4	3	3	2	3	4	3	4	4	4	4	4	4	3	4	4	4	4	4	2	4	4	4	4	4	4	4	4	4
FL054	3	4	2	4	4	2	3	4	4	4	3	3	4	4	3	2	3	1	4	2	4	3	1	0	2	4	1	4	4	4	4	4	3	4	3	3	3	4	3	0	3	4	4	4	4	4	4	4	4
FL055	3	4	2	3	3	2	4	4	4	4	3	4	4	3	4	2	4	0	3	0	4	2	2	0	2	4	0	4	4	4	4	4	3	3	3	3	4	4	3	0	4	4	4	4	4	4	4	4	4
FL056	1	4	1	4	3	1	4	2	4	4	2	4	4	2	4	3	4	0	3	0	4	3	1	0	1	4	0	3	4	4	4	3	3	4	2	2	4	3	2	0	4	4	4	3	2	3	3	3	4
FL057	3	4	3	4	3	3	4	4	4	4	3	4	4	3	4	2	4	1	3	1	4	2	3	1	3	4	2	4	4	4	4	4	3	4	3	3	4	4	3	1	4	4	4	4	4	4	4	4	4
FL058	2	4	1	4	4	1	4	2	4	4	2	4	4	2	4	2	4	1	4	1	4	3	1	0	1	4	0	4	4	4	4	2	3	4	2	2	4	3	3	0	4	4	4	4	2	2	2	2	4
FL059	3	4	2	4	4	2	4	3	4	4	2	4	4	3	4	2	4	0	4	0	4	3	2	0	2	4	0	4	4	4	4	3	3	4	2	2	3	3	2	0	4	4	4	4	3	3	3	3	4
FL060	2	4	2	4	4	2	4	2	4	4	3	4	4	3	4	2	4	0	4	0	4	1	2	0	2	4	1	3	4	4	4	3	3	4	2	2	4	3	2	0	4	4	4	3	2	3	3	3	4
FL061	4	4	4	4	4	4	3	4	4	4	4	3	4	4	4	2	4	2	4	2	3	2	3	2	3	4	4	4	4	3	4	4	4	4	3	3	4	4	3	2	3	3	4	4	3	4	4	4	3
FL062	2	4	2	4	4	2	3	2	4	4	3	3	4	3	4	2	4	0	4	0	3	2	1	0	1	4	1	3	4	3	4	3	3	4	2	2	4	3	1	0	3	3	4	3	1	3	3	3	3
FL063	4	4	3	4	4	3	4	4	4	4	4	4	4	3	4	1	4	0	4	0	4	1	3	0	3	4	0	4	4	4	4	4	3	4	3	3	4	4	3	0	4	4	3	4	3	4	4	4	4
FL064	3	4	3	4	4	3	3	4	4	4	3	3	4	4	4	1	4	0	4	0	3	1	1	0	2	4	1	4	4	3	4	4	2	4	2	1	2	4	1	0	3	3	4	4	3	4	4	4	3
FL065	4	4	3	4	3	3	3	4	3	4	3	3	3	4	4	1	4	0	4	0	2	2	2	0	2	4	1	4	3	3	3	4	3	4	3	3	4	3	3	0	3	3	3	4	3	4	4	4	3
FL066	2	4	2	3	4	2	3	4	4	4	3	3	4	3	4	3	3	1	4	1	4	3	1	0	2	4	1	4	4	4	4	4	3	3	2	2	4	4	2	0	3	4	4	4	3	4	3	3	4
FL067	2	4	2	3	4	2	4	4	4	4	3	4	4	3	4	2	4	0	4	0	4	2	2	0	2	4	0	4	4	4	4	3	3	3	3	3	4	3	3	0	4	4	4	4	3	3	3	3	4
FL068	3	4	2	4	3	2	4	4	4	4	3	4	4	3	4	2	4	2	3	2	4	3	2	1	2	4	1	4	4	4	4	4	3	4	3	3	4	4	3	1	4	4	4	4	4	4	4	4	4
FL069	2	4	1	4	4	1	3	4	4	3	3	2	4	4	4	2	4	1	4	1	3	3	0	0	0	4	1	4	4	3	4	4	3	4	2	2	3	4	2	1	3	3	4	4	3	4	4	4	3
FL070	1	4	1	4	3	1	4	3	4	4	2	4	4	2	4	3	4	0	3	0	4	3	1	0	1	4	0	3	4	4	4	4	3	4	2	1	4	4	1	0	4	4	4	3	2	4	3	3	4
FL071	3	4	3	4	4	2	3	3	4	4	2	3	4	2	3	3	3	0	4	0	4	2	1	0	3	4	1	4	4	4	4	3	3	4	2	2	4	3	1	0	4	4	4	4	1	3	2	2	4
FL072	2	4	2	4	4	1	4	1	4	4	3	4	4	3	4	3	4	0	4	0	4	2	1	0	1	3	0	3	4	4	4	3	3	4	1	1	4	3	1	0	4	4	4	2	1	3	3	3	4
FL073	4	4	2	4	4	2	3	4	4	4	4	3	4	4	3	1	3	2	4	2	4	3	1	0	2	4	1	4	4	4	4	4	4	4	3	3	4	4	3	0	4	4	4	4	3	4	4	4	4
FL074	2	4	1	4	4	1	3	3	4	4	3	3	4	4	3	3	3	1	4	1	4	3	0	0	2	4	1	3	4	4	4	4	3	4	1	1	3	4	1	0	4	4	4	3	2	4	4	4	4
FL075	2	4	2	4	4	2	3	4	4	4	2	3	4	3	3	4	3	1	4	1	4	3	1	1	2	4	2	4	4	4	4	4	2	4	1	1	3	4	1	1	4	4	4	4	2	4	3	3	4
FL076	2	4	1	3	3	1	4	3	3	4	3	4	3	4	4	3	4	0	4	0	4	3	1	0	1	4	1	3	3	4	3	4	3	3	2	2	4	3	2	0	4	4	3	3	3	4	4	4	4
FL077	2	4	2	4	4	2	3	3	4	4	3	3	4	3	3	4	3	2	4	1	4	3	1	1	2	4	2	3	4	4	4	4	3	4	1	1	4	4	1	1	4	4	4	3	2	4	3	3	4
FL078	3	4	3	4	4	3	3	3	4	4	4	3	4	4	3	2	3	0	4	0	4	1	2	0	3	3	1	3	4	4	4	4	4	4	2	2	4	4	2	0	4	4	4	3	2	4	4	4	4
FL079	3	4	2	4	4	2	4	3	4	4	3	4	4	2	4	3	4	1	4	1	4	3	2	1	2	4	2	4	4	4	4	3	2	4	2	2	4	2	2	1	4	4	4	4	2	3	2	2	4
FL080	3	4	3	4	3	2	3	4	4	4	3	3	4	3	4	2	4	1	3	1	3	2	2	1	2	4	2	4	4	3	4	4	3	4	2	2	4	4	2	1	3	3	4	4	3	4	4	4	3
FL081	3	4	3	4	3	3	3	4	4	4	3	3	4	3	4	2	4	0	3	0	3	1	2	0	2	4	1	4	4	3	4	4	2	4	2	2	4	4	2	0	3	3	4	4	3	4	4	4	3
FL082	3	4	3	4	3	3	4	4	4	4	3	4	4	3	4	1	4	0	3	0	4	2	3	0	3	NA	0	4	4	4	4	4	3	4	3	3	4	4	3	0	4	4	4	4	4	4	4	4	4
FL083	3	4	3	4	3	3	3	4	4	4	3	3	4	3	4	1	4	0	3	0	2	1	1	0	2	4	2	4	4	3	4	4	3	4	3	3	4	4	2	0	3	3	4	4	3	4	4	4	3
FL084	3	4	3	4	3	3	4	4	4	4	3	4	4	3	4	1	4	0	3	0	4	1	2	0	2	4	0	4	4	4	4	4	3	4	3	3	4	3	3	0	4	4	4	4	4	4	4	4	4
FL085	3	4	2	4	4	2	4	3	4	4	3	4	4	3	4	2	4	2	4	1	4	2	2	1	2	4	1	4	4	4	4	2	3	4	3	3	4	3	3	1	4	4	4	4	3	3	3	3	4
FL086	3	4	1	4	4	1	4	3	4	4	3	4	4	3	4	1	4	2	4	2	4	3	1	0	1	4	0	4	4	4	4	3	3	4	3	3	4	3	3	0	4	4	4	4	3	3	3	3	4
FL087	2	4	1	4	4	1	4	3	4	4	3	4	4	3	4	1	4	1	4	1	4	3	1	0	1	4	0	4	4	4	4	3	3	4	2	2	3	3	2	0	4	4	4	4	3	3	3	3	4
FL088	2	4	2	4	2	2	4	4	4	4	2	4	4	2	4	2	4	0	2	0	4	2	2	0	2	4	0	4	4	4	4	4	2	4	2	2	4	4	2	0	4	4	4	4	4	4	4	4	4
FL089	0	4	0	4	4	0	4	2	4	4	2	4	4	3	4	4	4	0	4	0	4	4	0	0	0	3	0	2	4	4	4	3	1	4	0	0	3	2	0	0	4	4	4	2	1	3	3	3	4
FL090	1	4	1	4	2	1	4	3	4	4	2	4	4	2	4	3	4	0	3	0	4	3	1	0	1	3	1	3	4	4	4	4	3	4	2	2	4	4	2	0	4	4	4	3	3	4	4	4	4
FL091	2	4	2	4	2	1	4	4	4	4	2	4	4	2	4	2	4	0	3	0	4	2	2	0	2	4	0	4	4	4	4	4	2	4	2	2	4	4	2	0	4	4	4	4	4	4	4	4	4
FL092	2	4	2	3	4	2	4	3	4	4	4	4	4	4	4	4	4	2	4	2	4	4	2	2	2	4	3	3	4	4	4	4	4	3	3	3	4	4	3	2	4	4	4	3	3	4	4	4	4
FL093	3	2	1	4	3	1	2	4	4	4	3	2	4	3	2	2	3	0	3	0	4	3	1	0	3	4	0	4	4	4	4	4	3	4	3	3	3	4	3	2	4	4	4	4	2	4	4	4	4
FL094	2	4	2	3	4	2	4	4	4	3	4	3	4	4	4	2	4	1	4	1	4	3	2	1	2	4	2	4	4	4	4	4	4	3	4	4	4	4	4	2	4	4	4	4	4	4	4	4	4
FL095	3	4	3	4	4	2	4	3	4	4	3	4	4	3	4	3	4	1	4	1	4	2	1	1	2	3	1	3	4	4	4	4	4	4	2	2	4	4	2	1	4	4	4	3	2	4	3	3	4
FL096	2	4	1	4	4	1	3	4	4	4	1	3	4	3	3	3	3	1	4	1	4	3	0	0	1	4	1	4	4	4	4	4	2	4	2	2	3	4	2	0	4	4	4	4	2	4	3	3	4
FL097	1	4	1	3	4	1	4	2	4	4	2	4	4	2	4	3	4	0	4	0	4	2	1	0	2	4	0	4	4	4	4	2	2	3	2	2	4	2	2	0	4	4	4	4	2	2	2	2	4
FL098	4	4	4	4	4	4	4	4	4	4	4	4	4	4	4	1	4	1	4	1	4	2	4	1	4	4	1	4	4	4	4	4	4	4	4	4	4	4	4	1	4	4	4	4	4	4	4	4	4
FL099	2	4	2	4	2	1	4	4	4	4	3	4	4	2	4	4	4	2	3	2	4	4	1	1	1	4	3	4	4	4	4	4	3	4	2	2	4	4	2	3	4	4	4	4	4	4	4	4	4
FL100	2	3	1	4	3	1	3	3	4	4	2	3	4	2	3	3	3	0	3	0	4	3	1	0	2	4	0	4	4	4	4	3	2	4	2	2	4	3	2	1	4	4	4	4	2	3	3	3	4
FL101	1	4	1	3	3	2	4	3	4	4	2	4	4	2	4	3	4	0	3	0	4	2	1	0	1	4	0	4	4	4	4	3	2	3	2	2	4	3	2	0	4	4	4	4	3	3	3	3	4
FL102	2	3	1	4	3	1	3	3	4	4	3	3	4	3	3	3	3	0	3	0	4	2	2	0	2	3	0	3	3	4	4	4	3	4	2	2	4	4	2	2	4	4	4	3	2	4	4	4	4
FL103	1	4	0	3	3	0	4	2	3	4	2	4	3	3	4	4	4	0	4	0	4	4	0	0	0	3	0	2	3	4	3	3	3	2	2	1	4	3	1	0	4	4	3	3	2	3	3	3	4
FL104	2	4	2	3	4	2	3	4	4	3	4	2	4	4	4	1	4	0	4	0	3	2	1	0	0	4	1	4	4	3	4	4	4	3	3	3	4	4	3	1	3	3	4	4	3	4	4	4	3
FL105	2	3	2	3	4	0	3	4	4	4	4	3	4	4	2	4	3	0	4	0	4	4	0	0	2	NA	0	4	4	4	4	4	3	3	2	2	3	4	2	1	4	4	4	3	2	4	4	4	4
FL106	3	3	2	4	4	1	2	3	4	4	4	2	4	4	2	4	3	1	4	1	4	4	1	1	2	4	1	3	4	4	4	4	4	4	3	3	4	4	3	3	4	4	4	3	1	4	4	4	4
FL107	4	3	3	4	4	3	3	4	4	4	4	3	4	4	3	2	3	1	4	1	4	2	2	1	4	4	1	4	4	4	4	4	3	4	3	3	4	4	3	1	4	4	4	4	3	4	4	4	4
FL108	3	4	2	4	4	2	4	3	4	4	3	4	4	3	4	2	4	2	4	2	4	3	2	1	2	4	2	4	4	4	4	3	3	4	3	3	4	3	3	1	4	4	4	4	3	3	3	3	4
FL109	3	4	3	4	4	2	3	4	4	3	4	2	4	4	4	1	4	0	4	0	3	1	2	0	2	4	1	4	4	3	4	4	4	4	3	3	4	4	3	1	3	3	4	4	3	4	4	4	3
FL110	2	4	2	4	4	2	3	3	4	3	4	2	4	4	3	3	3	0	4	0	4	2	1	0	2	3	1	3	4	4	4	4	4	4	2	2	4	4	2	1	4	4	4	3	2	4	4	4	4
FL111	3	4	3	4	4	3	2	4	4	3	4	1	4	4	2	3	3	0	4	0	4	2	1	0	3	4	2	4	4	4	4	4	4	4	2	2	4	4	2	1	4	4	4	4	2	4	4	4	4
FL112	2	4	2	4	3	1	3	3	4	4	2	4	4	2	4	3	4	0	3	0	4	2	1	0	2	4	0	4	4	4	4	3	2	4	1	1	3	2	1	0	4	4	4	4	3	3	3	3	4
FL113	3	3	2	4	4	2	3	4	3	4	3	3	3	4	4	3	4	2	4	2	4	3	1	1	2	4	2	4	4	4	3	4	3	4	2	2	3	3	2	1	3	4	3	4	3	4	4	4	3
FL114	2	3	1	4	4	1	3	2	4	4	4	3	4	4	3	3	3	0	4	0	4	3	1	0	2	3	0	3	4	4	4	4	4	4	2	2	4	4	2	1	4	4	4	2	1	4	4	4	4
FL115	0	4	0	3	3	0	4	2	4	4	1	4	4	1	4	4	4	0	3	0	4	4	0	0	0	4	0	4	4	4	4	2	1	3	1	1	4	1	1	0	4	4	4	4	2	2	2	2	4
FL116	2	4	2	4	3	2	3	4	4	4	2	3	4	2	3	3	3	0	3	0	4	1	1	0	2	4	1	4	4	4	4	4	3	4	2	2	4	4	2	1	4	4	4	4	2	4	3	3	4
FL117	3	4	2	4	3	2	3	4	4	4	2	3	4	2	3	3	3	0	3	0	4	2	1	0	3	4	1	4	4	4	4	4	2	4	1	1	4	4	1	0	4	4	4	4	2	4	3	3	4
FL118	2	4	2	4	4	1	4	4	4	4	2	4	4	3	4	3	4	0	4	0	4	3	1	0	1	4	0	4	4	4	4	4	2	4	2	2	3	4	2	0	4	4	3	4	3	4	4	4	4
FL119	3	4	3	4	4	3	4	3	4	4	3	4	4	3	4	2	4	1	4	1	4	3	3	1	3	4	1	4	4	4	4	3	3	4	3	3	4	3	3	1	4	4	4	4	3	3	3	3	4
FL120	3	3	1	4	4	1	3	4	4	4	3	3	4	4	3	2	3	1	4	1	4	3	1	0	2	4	0	4	4	4	4	4	3	4	3	3	3	4	3	1	4	4	4	4	3	4	4	4	4
FL121	2	4	2	4	4	2	3	3	4	4	3	3	4	4	4	2	4	0	4	0	3	2	2	0	2	4	1	4	4	3	4	4	2	4	1	1	3	4	1	0	3	3	4	4	3	4	4	4	3
FL122	2	4	2	4	4	2	3	3	4	4	3	3	4	4	3	3	3	1	4	1	4	3	1	0	2	4	1	3	4	4	4	4	3	4	1	1	3	4	1	0	3	4	4	3	3	4	4	4	4
FL123	2	4	1	4	4	0	4	3	4	3	3	3	4	3	4	2	4	1	4	1	4	4	0	0	1	4	0	4	4	4	4	3	3	4	2	2	3	3	2	1	4	4	4	4	3	3	3	3	4
FL124	4	4	4	4	4	4	3	4	4	4	4	3	4	4	4	1	4	1	4	1	3	1	3	1	3	4	2	4	4	3	4	4	4	4	3	3	4	4	3	1	3	3	4	4	3	4	4	4	3
FL125	2	4	2	4	2	2	4	4	4	4	2	4	4	3	4	2	4	0	2	0	4	2	2	0	1	4	0	4	4	4	4	4	3	4	3	3	4	4	3	0	4	4	4	4	4	4	4	4	4
FL126	3	4	3	4	4	3	3	3	4	4	4	3	4	4	4	1	4	0	4	0	4	2	2	0	2	3	1	3	4	3	4	4	4	4	2	2	4	4	2	0	3	3	4	3	2	4	4	4	3
FL127	2	4	2	4	4	2	4	2	4	4	2	4	4	2	4	4	4	2	4	2	4	4	2	2	2	4	3	4	4	4	4	2	3	4	2	2	4	3	2	3	4	4	4	4	2	2	2	2	4
FL128	3	4	3	4	4	3	4	3	4	4	3	4	4	3	4	2	4	1	4	2	4	3	2	1	3	4	2	4	4	4	4	3	3	4	2	2	4	3	3	1	3	4	4	4	3	3	3	3	4
FL129	2	4	1	4	4	1	4	2	4	4	3	4	4	2	4	3	3	2	4	2	4	3	0	1	1	4	1	4	4	4	4	2	2	4	2	2	4	2	2	1	3	4	4	4	2	3	2	2	4
FL130	3	4	1	4	3	1	4	4	4	4	3	4	4	3	4	2	4	2	3	2	4	2	1	0	1	4	0	4	4	4	4	4	3	4	3	3	4	4	3	0	4	4	4	4	4	4	4	4	4
FL131	2	4	1	4	3	1	4	3	4	4	2	4	4	2	4	1	4	1	3	1	4	3	2	0	1	4	0	4	4	4	4	3	3	4	3	3	4	3	3	0	4	4	4	4	3	3	3	3	4
FL132	2	4	2	3	4	2	4	3	4	4	3	4	4	3	4	2	4	0	4	0	4	2	2	0	2	4	0	4	4	4	4	3	3	3	3	3	4	3	3	0	4	4	4	4	3	3	3	3	4
FL133	3	3	2	4	3	2	3	4	4	4	3	3	4	3	3	2	3	0	3	0	4	2	2	0	3	4	0	4	4	4	4	4	3	4	3	3	4	4	3	1	4	4	4	4	3	4	4	4	4
FL134	1	4	1	3	4	1	4	3	4	4	4	4	4	4	4	4	4	1	4	1	4	4	1	1	1	4	3	4	4	4	4	4	4	2	3	3	4	4	3	1	4	4	4	3	3	4	4	4	4
FL135	3	4	2	4	4	2	3	3	4	4	3	3	4	3	2	2	3	2	4	2	4	3	2	0	2	4	1	4	4	4	4	3	3	4	2	2	4	3	2	0	3	4	4	4	3	3	3	3	4
FL136	3	4	3	4	4	3	4	4	4	4	3	4	4	3	4	1	4	0	4	0	4	1	3	0	3	4	0	4	4	4	4	4	3	4	3	3	4	4	3	0	4	4	4	4	3	4	3	3	4
FL137	2	4	2	4	4	2	3	2	4	4	3	3	4	3	3	3	3	1	4	1	4	3	1	0	2	4	2	4	4	4	4	3	3	4	2	2	4	3	2	0	3	4	4	4	3	3	3	3	4
FL138	3	4	2	4	4	2	4	2	4	4	4	4	4	4	4	1	4	1	4	1	4	2	2	0	2	3	0	3	4	4	4	4	4	4	3	3	4	4	3	0	4	4	4	3	3	4	4	4	4
FL139	2	4	2	3	4	2	2	4	4	4	3	3	4	4	3	3	3	1	4	1	4	4	1	0	2	4	1	4	4	4	4	4	3	3	2	2	3	4	2	0	3	4	4	4	4	4	4	4	4
FL140	3	4	2	3	4	2	3	4	4	4	4	3	4	4	4	2	4	2	4	1	3	3	1	1	1	4	2	4	4	3	4	4	4	3	3	3	4	4	3	1	3	3	4	4	3	4	4	4	3
FL141	1	4	1	4	3	1	4	2	4	4	3	4	4	3	4	3	4	0	3	0	4	3	2	0	1	3	0	2	4	4	4	4	3	4	2	2	4	4	2	0	4	4	4	2	2	4	4	4	4
FL142	3	4	3	4	4	3	2	3	4	4	3	2	4	3	4	1	4	0	4	0	3	2	1	0	1	4	1	4	4	2	4	3	3	4	2	2	4	3	1	0	3	2	4	4	1	3	3	3	2
FL143	2	4	2	4	3	2	2	3	4	4	3	2	4	3	4	2	4	0	3	0	3	2	0	0	0	3	1	3	4	2	4	4	3	4	0	0	4	4	0	0	2	2	4	3	1	4	4	4	3
FL144	4	3	1	4	4	1	3	4	4	4	4	3	4	4	3	1	3	1	4	1	4	2	1	0	2	4	0	4	4	4	4	4	3	4	4	4	4	4	4	1	4	4	4	4	3	4	4	4	4
FL145	2	3	0	4	4	0	3	3	4	3	4	3	4	4	3	4	3	0	4	0	4	4	0	0	1	2	0	2	3	4	4	4	4	4	1	1	4	4	1	2	4	4	4	3	1	4	4	4	4
FL146	2	4	2	4	3	2	4	4	4	4	3	4	4	3	4	2	4	0	3	0	4	2	2	0	2	4	0	4	4	4	4	4	3	4	3	3	3	4	3	0	4	4	4	4	4	4	4	4	4
FL147	2	4	2	3	4	2	4	4	4	4	3	4	4	4	4	2	4	0	4	0	4	2	3	0	3	4	0	4	4	4	4	4	3	3	3	3	3	4	3	0	4	4	4	4	4	4	4	4	4
FL148	4	3	2	4	3	2	3	4	3	4	3	3	3	4	3	2	3	0	4	0	4	2	2	0	3	4	0	4	4	4	3	4	3	4	3	3	4	3	3	1	4	4	3	4	3	4	4	4	4
FL149	3	3	2	4	4	2	3	3	4	4	3	3	4	3	3	2	3	0	4	0	4	1	2	0	3	4	0	4	4	4	4	3	3	4	3	3	4	3	3	1	4	4	4	4	2	3	3	3	4
FL150	2	4	1	3	4	1	4	4	4	4	3	4	4	3	4	2	4	1	4	1	4	3	1	0	1	4	0	4	4	4	4	4	3	3	3	3	4	4	3	0	4	4	4	4	3	4	3	3	4
FL151	3	4	3	4	4	3	4	3	4	4	4	4	4	4	4	2	4	1	4	1	4	1	3	1	3	4	2	3	4	4	4	4	4	4	3	3	4	4	3	1	4	4	4	3	3	4	4	4	4
FL152	3	4	3	3	4	3	4	4	4	4	4	4	4	4	4	3	4	2	4	2	4	3	2	1	2	4	2	4	4	4	4	4	4	3	4	4	4	4	4	1	4	4	4	4	4	4	4	4	4
FL153	2	3	1	4	4	1	3	3	4	4	2	3	4	3	3	2	3	0	4	0	4	3	1	0	2	4	0	4	4	4	4	3	3	4	3	2	3	3	2	1	4	4	4	4	3	3	3	3	4
FL154	2	4	1	4	4	1	4	2	4	4	3	4	4	3	4	2	4	1	4	1	4	3	1	0	1	4	0	3	4	4	4	3	3	4	2	2	4	3	2	0	4	4	4	3	2	3	3	3	4
FL155	2	4	2	4	4	2	4	2	4	4	3	4	4	3	4	2	4	0	4	0	4	2	2	0	2	3	1	3	4	4	4	3	3	4	3	3	4	3	3	0	4	4	4	3	2	3	3	3	4
FL156	4	4	4	4	4	4	4	4	4	4	4	4	4	4	4	1	4	1	4	1	4	2	4	1	4	4	2	4	4	4	4	4	4	4	4	4	4	4	4	1	4	4	4	4	4	4	4	4	4
FL157	1	4	1	3	4	1	4	3	4	4	3	4	4	3	4	2	3	0	4	0	4	3	1	0	2	3	0	3	4	4	4	3	3	3	3	3	4	3	3	0	4	4	4	3	2	3	3	3	4
FL158	2	4	2	4	4	2	3	3	4	4	2	3	4	3	4	1	4	0	4	0	3	2	1	0	1	4	1	4	4	3	4	3	2	4	2	2	3	2	2	1	3	3	4	4	2	3	3	3	3
FL159	3	4	1	4	3	2	3	4	4	4	2	4	4	3	4	2	4	1	3	1	4	3	1	0	1	4	1	4	4	4	4	4	3	4	2	2	3	4	2	0	4	4	4	4	3	4	3	3	4
FL160	2	4	2	4	4	1	4	3	4	3	3	4	4	4	4	3	4	0	4	0	4	3	1	0	2	4	0	3	4	4	4	4	3	4	2	2	3	4	2	0	4	4	4	3	3	4	4	4	4
FL161	3	4	3	4	4	2	4	2	4	4	3	4	4	3	4	2	4	0	4	0	4	2	2	0	3	4	0	4	4	4	4	3	3	4	3	3	4	3	3	1	4	4	4	4	3	3	3	3	4
FL162	3	4	3	4	4	3	4	3	4	4	4	4	4	4	4	3	4	0	4	0	4	2	2	0	3	3	0	3	4	4	4	4	4	4	3	3	4	4	3	1	4	4	4	3	3	4	4	4	4
FL163	2	4	1	4	4	1	4	4	4	4	3	4	4	4	4	1	4	1	4	2	4	3	1	0	1	4	0	4	4	4	4	4	3	4	3	3	3	4	3	0	4	4	4	4	4	4	4	4	4
FL164	4	4	4	4	4	4	3	4	4	4	4	2	4	4	3	3	3	1	4	1	3	2	2	1	3	4	3	4	4	3	4	4	4	4	2	2	4	4	2	1	3	3	4	4	2	4	4	4	3
FL165	2	4	2	4	4	2	4	2	4	4	3	4	4	3	4	2	4	0	4	0	4	2	2	0	2	4	0	3	4	4	4	3	3	4	2	2	4	3	1	0	4	4	4	3	2	3	3	3	4
FL166	2	4	2	4	4	2	3	2	4	4	4	3	4	4	4	2	4	0	4	0	3	2	1	0	1	4	1	3	4	3	4	4	4	4	1	1	4	4	1	0	3	3	4	2	1	4	4	4	3
FL167	3	4	3	3	4	2	4	3	4	4	3	4	4	3	4	3	4	1	4	1	4	3	2	1	2	4	2	4	4	4	4	3	3	3	3	3	4	3	3	1	4	4	4	4	3	3	3	3	4
FL168	2	4	2	3	4	2	4	4	4	4	3	4	4	3	4	2	4	0	4	0	4	2	2	0	2	4	0	4	4	4	4	4	3	3	3	3	4	4	3	0	4	4	4	4	3	4	3	3	4
FL169	1	4	1	4	3	2	4	3	4	4	2	4	4	3	4	2	4	0	3	0	4	3	1	0	2	4	0	3	4	4	4	4	2	4	1	1	3	4	1	0	4	4	4	3	3	4	4	4	4
FL170	3	4	3	4	4	3	3	2	4	4	3	3	4	3	4	1	4	0	4	0	3	1	1	0	2	4	1	4	4	3	4	3	3	4	2	2	4	3	2	0	3	3	4	4	2	3	3	3	3
FL171	3	4	2	3	4	1	4	4	4	3	4	4	4	4	4	1	4	1	4	1	4	3	2	0	2	4	0	4	4	4	4	4	4	3	3	3	4	4	3	1	4	4	4	4	4	4	4	4	4
FL172	3	4	2	4	4	2	4	3	4	4	4	4	4	4	4	3	4	3	4	3	4	4	2	2	2	4	2	3	4	4	4	4	4	4	3	3	4	4	3	2	4	4	4	3	3	4	4	4	4
FL173	2	4	2	4	3	2	4	3	4	4	3	4	4	3	4	3	4	1	3	1	4	2	2	1	2	4	1	3	4	4	4	4	3	4	3	3	4	4	2	1	4	4	4	3	3	4	4	4	4
FL174	2	4	2	4	4	2	4	3	4	4	3	4	4	3	4	3	4	1	4	1	4	3	2	1	2	4	2	3	4	4	4	4	3	4	2	2	4	4	2	1	4	4	4	3	2	4	3	3	4
FL175	4	4	2	4	3	2	3	4	3	4	2	3	3	4	4	2	4	1	4	1	3	2	1	0	1	4	2	4	3	3	2	4	1	4	1	1	3	2	1	0	3	3	2	4	3	4	4	4	3
FL176	3	3	2	4	4	2	2	3	4	4	3	3	4	3	3	3	3	2	4	2	4	3	1	0	2	4	2	4	4	4	4	3	2	4	1	1	4	2	1	0	3	4	4	4	1	3	3	3	2
FL177	3	3	2	4	4	2	3	3	4	4	3	3	4	3	3	3	3	1	4	1	4	3	2	1	3	4	1	4	4	4	4	3	3	4	3	3	4	3	3	2	4	4	4	4	2	3	3	3	4
FL178	4	4	3	4	3	3	3	4	3	4	3	3	3	4	4	2	4	1	4	1	3	2	1	1	2	4	3	4	4	3	3	4	3	4	3	3	4	3	2	1	3	3	3	4	3	4	4	4	3
FL179	2	3	2	3	3	2	3	4	4	4	3	3	4	3	3	3	3	0	3	0	4	2	1	0	2	4	0	4	4	4	4	4	3	3	3	3	4	4	3	1	4	4	4	4	3	4	4	4	4
FL180	4	4	4	4	4	4	3	4	4	4	4	3	4	4	4	0	4	0	4	0	3	0	3	0	3	4	1	4	4	3	4	4	4	4	3	3	4	4	3	0	3	3	4	4	3	4	4	4	3
FL181	4	4	4	4	4	4	3	4	4	4	4	3	4	4	4	0	4	0	4	0	3	0	3	0	3	4	1	4	4	3	4	4	4	4	3	3	4	4	3	0	3	3	4	4	3	4	4	4	3
FL182	3	3	2	3	4	2	3	4	4	4	4	3	4	4	3	2	3	0	4	0	4	3	3	0	3	4	0	4	4	4	4	4	4	3	4	3	4	4	3	1	4	4	4	4	3	4	4	4	4
FL183	1	4	1	3	4	1	4	3	4	4	3	4	4	4	4	3	4	0	4	0	4	3	2	0	1	4	0	3	4	4	4	4	3	3	2	2	3	4	2	0	4	4	4	3	3	4	4	4	4
FL184	2	4	2	4	3	2	3	3	4	4	2	3	4	2	4	2	4	0	3	0	3	2	2	0	1	4	1	4	4	3	4	3	2	4	1	1	4	3	1	0	3	3	4	4	2	3	3	3	3
FL185	2	3	1	3	4	1	3	3	4	4	3	3	4	3	3	4	3	1	4	1	4	4	1	1	2	4	1	4	4	4	4	3	3	3	3	3	4	3	3	2	4	4	4	4	2	3	3	3	4
FL186	3	4	3	4	4	2	4	3	4	3	4	4	4	4	4	1	4	0	4	0	4	1	2	0	3	3	0	3	4	4	4	4	4	4	3	3	4	4	3	1	4	4	4	3	3	4	4	4	4
FL187	3	4	2	4	4	3	4	3	4	4	3	4	4	3	4	1	4	1	4	1	4	2	2	0	2	4	0	4	4	4	4	3	3	4	3	3	4	3	3	0	4	4	4	4	3	3	3	3	4
FL188	3	4	3	4	4	3	4	3	4	4	4	4	4	4	4	1	4	1	4	1	4	2	3	1	3	4	2	3	4	4	4	4	4	4	3	3	4	4	3	1	4	4	4	3	3	4	4	4	4
FL189	3	4	2	4	3	2	4	4	3	4	2	4	3	3	4	2	4	0	3	0	4	1	2	0	2	4	0	4	4	4	3	4	2	4	2	2	4	3	2	0	4	4	3	4	4	4	4	4	4
FL190	3	4	2	4	2	2	3	4	3	4	2	3	3	3	3	3	3	0	3	0	4	2	1	0	2	4	1	4	4	4	3	4	2	4	1	1	4	3	1	0	4	4	3	4	3	4	4	4	4
FL191	1	4	1	3	3	1	4	3	4	4	2	4	4	2	4	3	4	0	3	0	4	3	1	0	1	4	0	4	4	4	4	3	3	3	3	3	4	3	3	0	4	4	4	4	3	3	3	3	4
FL192	2	3	2	3	3	1	3	3	4	4	3	3	4	3	4	3	4	0	3	0	4	3	1	0	2	4	0	3	4	4	4	4	3	3	1	1	3	4	1	1	4	4	4	3	3	4	4	4	4
FL193	2	4	1	4	4	1	4	2	4	4	3	4	4	3	4	2	4	1	4	1	4	3	1	0	1	3	0	3	4	4	4	3	3	4	2	2	4	3	2	0	4	4	4	3	2	3	3	3	4
FL194	1	4	0	4	4	0	4	2	4	4	2	4	4	3	4	3	4	1	4	1	4	4	0	0	0	3	0	3	4	4	4	3	3	4	1	1	3	3	1	0	4	4	4	3	2	3	3	3	4
FL195	3	4	2	4	4	2	4	4	4	4	3	4	4	4	4	1	4	1	4	1	4	3	2	0	2	4	0	4	4	4	4	4	3	4	3	3	3	4	3	0	4	4	4	4	4	4	4	4	4
FL196	4	4	2	4	3	1	4	4	3	3	3	4	3	4	4	1	4	2	4	1	4	2	2	0	2	4	0	4	4	4	3	4	3	4	3	3	4	3	3	1	4	4	3	4	4	4	4	4	4
FL197	4	4	3	4	3	3	4	4	3	4	3	4	3	4	4	2	4	1	4	1	4	3	3	1	3	4	2	4	4	4	3	4	4	4	3	3	4	3	3	1	4	4	3	4	4	4	4	4	4
FL198	3	3	2	4	4	2	2	3	4	4	4	2	4	4	4	2	3	0	4	0	3	2	1	0	2	3	1	3	4	3	4	4	4	4	3	3	4	4	2	2	3	3	4	3	1	4	4	4	3
FL199	1	4	1	4	3	1	4	3	4	4	1	4	4	1	4	3	4	0	3	0	4	3	2	0	1	4	0	4	4	4	4	3	2	4	2	2	4	2	1	0	4	4	4	4	2	2	2	2	4
FL200	3	4	3	4	4	3	3	4	4	4	3	3	4	4	4	2	4	1	4	1	3	3	2	1	2	4	2	4	4	3	4	4	3	4	2	2	3	4	2	1	3	3	4	4	3	4	4	4	3
FL201	2	4	2	3	4	2	4	3	4	4	3	4	4	3	4	2	4	0	4	0	4	2	2	0	2	4	0	4	4	4	4	3	4	3	3	3	4	3	3	0	4	4	4	4	3	3	3	3	4
FL202	3	4	3	4	3	3	4	4	4	4	3	4	4	3	4	3	4	2	3	2	4	3	3	2	3	4	3	4	4	4	4	4	3	4	3	3	4	4	3	2	4	4	4	4	4	4	4	4	4
FL203	3	4	3	4	3	1	4	3	4	3	3	4	4	2	4	3	4	0	3	0	4	3	1	0	2	4	0	4	4	4	4	3	3	4	3	3	4	3	3	0	4	4	4	4	3	3	3	3	4
FL204	3	4	1	4	4	1	4	3	4	4	4	4	4	4	4	3	4	3	4	2	4	4	1	1	1	4	2	3	4	4	4	4	4	4	3	3	4	4	3	1	4	4	4	3	3	4	4	4	4
FL205	2	3	1	4	4	1	3	2	4	4	4	3	4	4	3	4	3	1	4	1	4	4	1	1	2	4	1	3	4	4	4	4	4	4	2	2	4	4	2	2	4	4	4	2	1	4	4	4	4
FL206	3	4	3	3	4	2	4	4	4	4	4	4	4	4	4	2	4	0	4	0	4	2	3	0	3	4	0	4	4	4	4	4	3	3	3	3	3	4	3	0	4	4	4	4	4	4	4	4	4
FL207	3	4	3	3	4	2	4	4	4	4	4	4	4	4	4	3	4	1	4	1	4	3	2	1	3	4	2	4	4	4	4	4	3	3	3	3	3	4	3	1	4	4	4	4	4	4	4	4	4
FL208	4	4	3	4	4	2	3	4	4	4	4	3	4	4	4	0	4	1	4	1	3	1	2	0	2	4	1	4	4	3	4	4	4	4	3	3	4	4	3	0	3	3	4	4	3	4	4	4	3
FL209	3	3	2	4	4	2	2	3	4	4	4	2	4	4	3	2	3	0	4	0	3	2	1	0	2	3	2	3	4	3	4	4	4	4	2	2	4	4	2	1	3	3	4	3	1	4	4	4	3
FL210	2	3	1	4	4	1	3	2	4	4	3	2	4	4	3	3	3	0	4	0	4	3	0	0	2	4	1	3	4	3	4	4	3	4	1	1	3	4	1	1	3	3	4	3	0	4	4	4	3
FL211	2	4	2	4	3	2	3	3	4	4	3	3	4	3	4	2	4	0	3	0	3	2	1	0	1	3	1	3	4	3	4	4	2	4	1	1	4	4	1	0	3	3	4	3	2	4	4	4	3
FL212	3	4	3	4	3	2	4	4	4	4	3	4	4	3	4	1	4	0	3	0	4	1	3	0	3	4	0	4	4	4	4	4	3	4	3	3	4	4	3	0	4	4	4	4	4	4	4	4	4
FL213	3	4	2	4	3	2	4	4	4	4	3	4	4	3	4	1	4	2	3	2	4	2	2	0	2	4	0	4	4	4	4	4	4	4	3	3	4	4	3	0	4	4	4	4	4	4	4	4	4
FL214	2	3	1	4	3	1	3	3	4	4	2	3	4	2	3	3	3	0	3	0	4	3	1	0	2	4	0	4	4	4	4	3	3	4	2	2	4	3	2	1	4	4	4	4	2	3	3	3	4
FL215	3	3	2	4	4	2	3	3	4	4	3	3	4	3	3	2	3	0	4	0	4	2	2	0	3	4	0	4	4	4	4	3	3	4	3	3	4	3	3	1	4	4	4	4	2	3	3	3	4
FL216	2	3	1	4	3	1	3	3	4	4	2	3	4	2	3	3	3	0	3	0	4	3	1	0	2	4	0	4	4	4	4	3	2	4	2	2	4	3	2	1	4	4	4	4	2	3	3	3	4
FL217	3	4	2	4	3	2	4	4	3	3	3	3	3	4	4	3	4	1	4	1	4	3	2	1	2	4	2	4	3	4	3	4	3	4	3	3	4	3	3	2	4	4	3	4	4	4	4	4	4
FL218	2	4	2	3	4	1	4	3	4	4	3	4	4	3	4	2	4	0	4	0	4	3	2	0	2	4	0	4	4	4	4	3	3	3	3	3	4	3	3	1	4	4	4	4	3	3	3	3	4
FL219	3	4	2	4	3	2	3	3	4	4	3	3	3	4	3	3	3	0	4	0	4	1	1	0	3	4	2	3	4	4	3	4	4	4	2	2	4	4	2	0	4	4	3	3	2	4	4	4	4
FL220	4	3	2	4	3	1	2	4	3	4	3	2	3	4	3	3	3	1	4	1	4	2	1	0	2	4	1	4	4	4	3	4	3	4	2	2	4	3	2	0	3	4	3	4	3	4	4	4	3
FL221	4	4	2	4	3	3	4	4	3	4	3	4	3	4	4	1	4	0	4	0	4	1	2	0	3	4	0	4	4	4	3	4	3	4	3	3	4	3	3	0	4	4	3	4	4	4	4	4	4
FL222	3	4	2	3	3	2	3	4	3	4	3	3	3	4	3	3	3	0	4	0	4	2	1	0	2	NA	2	4	3	4	3	4	3	3	2	2	4	3	2	0	4	4	3	4	3	4	4	4	4
FL223	3	4	3	3	4	3	3	4	4	4	4	3	4	4	3	2	3	0	4	1	4	2	2	0	3	4	2	3	4	4	4	4	4	3	2	3	4	4	3	0	4	4	4	4	3	4	4	4	4
FL224	0	4	0	4	4	0	4	1	4	4	1	4	4	2	4	4	4	0	4	0	4	4	0	0	0	4	0	3	4	4	4	2	1	4	0	0	3	2	0	0	4	4	4	3	1	2	2	2	4
FL225	1	4	1	4	3	1	4	3	4	4	3	4	4	3	4	4	4	1	3	1	4	4	1	1	1	4	1	3	4	4	4	4	3	4	2	1	3	4	1	2	4	4	4	3	3	4	4	4	4
FL226	0	4	0	4	3	0	4	4	4	4	0	4	4	2	4	4	4	0	2	0	4	4	0	0	0	3	0	3	4	4	4	4	1	4	0	0	4	4	0	0	4	4	4	3	3	4	4	4	4
FL227	1	4	1	4	3	1	4	4	4	4	1	4	4	3	4	4	4	1	3	1	4	4	1	1	1	4	1	4	4	4	4	4	2	4	2	2	3	4	2	2	4	4	4	4	4	4	4	4	4
FL228	1	4	1	4	2	1	4	4	4	4	1	4	4	2	4	4	4	1	3	1	4	4	1	1	1	4	1	4	4	4	4	4	1	4	1	1	3	4	1	1	4	4	4	4	4	4	4	4	4
FL229	1	4	1	3	3	1	4	2	4	4	2	4	4	2	4	3	4	0	3	0	4	3	1	0	2	4	0	4	4	4	4	3	2	3	2	2	4	3	2	0	4	4	4	4	3	3	3	3	4
FL230	3	4	2	4	4	2	4	3	4	4	3	4	4	4	4	2	4	2	4	2	4	3	2	1	2	4	2	4	4	4	4	4	4	3	4	4	4	4	4	1	4	4	4	4	4	4	4	4	4
FL231	4	4	4	4	4	4	4	4	4	4	4	4	4	4	4	3	4	3	4	3	4	4	4	2	4	4	3	4	4	4	4	4	4	4	4	4	4	4	4	2	4	4	4	4	4	4	4	4	4
FL232	4	4	1	4	4	1	4	4	4	4	4	4	4	4	3	1	4	2	4	2	4	3	1	0	1	4	0	4	4	4	4	4	4	4	4	4	4	4	4	0	4	4	4	4	4	4	4	4	4
FL233	3	4	3	4	4	3	3	4	4	3	4	2	4	4	4	1	4	0	4	0	3	1	2	0	2	4	1	4	4	3	4	4	4	4	3	3	4	4	3	1	3	3	4	4	3	4	4	4	3
FL234	3	4	3	4	4	3	3	3	4	4	3	3	4	3	4	1	4	0	4	0	3	1	2	0	1	4	2	4	4	3	4	3	3	4	2	2	4	4	2	0	3	3	4	4	2	3	3	3	3
FL235	4	3	3	4	4	3	3	4	4	4	4	3	4	4	3	3	3	2	4	2	4	3	2	2	4	4	2	4	4	4	4	4	4	4	4	4	4	4	4	2	4	4	4	4	3	4	4	4	4
FL236	4	3	2	4	4	2	2	4	4	4	4	2	4	4	3	3	3	1	4	1	4	3	2	1	4	4	2	4	4	4	4	4	4	4	4	4	4	4	4	2	4	4	4	4	2	4	4	4	4
FL237	2	4	1	4	3	1	4	3	3	4	2	4	3	3	4	3	4	0	4	0	4	3	1	0	2	3	1	3	3	4	3	4	2	4	1	1	4	3	1	0	4	4	3	3	2	4	3	3	4
FL238	1	4	1	4	3	1	4	2	4	4	1	4	4	1	4	4	4	1	3	1	4	4	1	1	2	4	1	4	4	4	4	2	2	4	1	1	4	2	1	1	4	4	4	4	2	2	2	2	4
FL239	2	4	2	4	3	2	4	3	4	4	3	4	4	3	4	2	4	0	3	0	4	2	2	0	2	4	0	4	4	4	4	4	3	4	3	3	4	4	3	0	4	4	4	4	4	4	4	4	4
FL240	3	4	2	4	4	2	4	3	4	4	3	4	4	4	4	2	4	0	4	0	4	2	1	0	2	4	0	3	4	4	4	4	3	4	3	3	3	4	3	0	4	4	4	3	3	4	4	4	4
FL241	4	4	4	4	4	4	3	4	4	4	4	3	4	4	4	0	4	0	4	0	3	0	3	0	3	4	1	4	4	3	4	4	4	4	3	3	4	4	3	0	3	3	4	4	3	4	4	4	3
FL242	3	4	3	4	4	3	2	3	4	4	4	2	4	4	4	1	4	0	4	0	2	1	1	0	1	4	2	3	4	2	4	4	4	4	2	2	4	4	2	0	3	2	4	3	1	4	4	4	3
FL243	4	3	1	4	3	1	3	4	3	4	3	3	3	4	4	2	4	2	4	2	4	3	1	0	1	4	1	4	3	4	3	4	3	4	2	2	4	3	2	0	3	4	3	4	3	4	4	4	3
FL244	3	4	3	3	4	3	3	4	4	4	4	3	4	4	3	2	3	2	4	2	4	3	1	1	3	4	2	4	4	4	4	4	4	3	3	3	4	4	3	1	3	4	4	4	4	4	4	4	4
FL245	2	4	2	4	4	3	4	3	4	4	3	4	4	2	4	3	4	1	3	1	4	3	2	1	2	4	2	4	4	4	4	3	2	4	2	2	4	3	2	1	4	4	4	4	3	3	3	3	4
FL246	2	4	1	3	4	1	4	2	4	4	4	4	4	4	4	2	4	1	4	1	4	3	2	0	1	NA	0	4	4	4	4	4	4	3	4	4	4	4	4	0	4	4	4	4	4	4	4	4	4
FL247	3	4	2	4	3	2	3	4	4	4	3	3	4	3	3	2	3	1	3	1	4	2	1	0	2	4	1	4	4	4	4	4	3	4	2	2	4	4	2	0	4	4	4	4	3	4	4	4	4
FL248	1	4	1	4	3	1	4	3	4	4	2	4	4	2	4	3	4	0	3	0	4	3	1	0	2	4	0	3	4	4	4	4	2	4	1	1	4	4	1	0	4	4	4	3	2	4	3	3	4
FL249	1	4	1	4	4	1	3	3	4	4	2	3	4	3	3	4	3	0	4	0	4	3	0	0	2	3	1	3	4	4	4	4	2	4	0	0	3	4	0	0	4	4	4	3	1	4	3	3	4
FL250	3	4	2	4	4	2	4	3	4	4	3	4	4	3	4	2	4	0	4	0	4	2	2	0	3	NA	1	3	4	4	4	3	3	4	3	3	4	3	3	0	4	4	4	3	3	3	3	3	4
FL251	3	4	3	4	4	3	4	3	4	4	3	4	4	3	4	1	4	0	4	0	4	1	3	0	3	4	0	4	4	4	4	3	4	4	4	3	4	3	3	0	4	4	4	4	3	3	3	3	4
FL252	4	3	2	4	3	2	3	4	4	4	3	3	3	4	4	3	4	1	4	1	4	1	2	0	3	4	2	4	3	4	3	4	3	4	3	3	4	3	3	0	3	4	3	4	3	4	4	4	3
FL253	3	3	2	4	4	2	2	4	4	4	3	3	4	4	4	2	4	1	4	1	4	2	1	0	2	4	1	4	4	4	4	4	3	4	3	3	3	4	2	0	3	4	4	4	3	4	4	4	3
FL254	2	4	1	4	4	1	4	3	4	4	2	4	4	3	4	2	4	1	4	1	4	3	1	0	1	4	0	4	4	4	4	3	3	4	2	2	3	3	2	0	4	4	4	4	3	3	3	3	4
FL255	2	4	2	4	4	2	4	3	4	4	2	4	4	3	4	2	4	0	4	0	4	3	1	0	3	4	0	4	4	4	4	3	2	4	2	2	3	3	2	0	4	4	4	4	3	3	3	3	4
FL256	3	3	2	4	4	2	3	4	4	4	3	3	4	4	4	2	4	1	4	1	4	2	2	0	3	4	0	4	4	4	4	4	4	4	3	3	4	4	3	0	3	4	4	4	3	4	4	4	3
FL257	2	4	2	4	3	2	4	3	4	4	3	4	4	3	4	2	4	0	3	0	4	2	2	0	2	3	0	3	4	4	4	4	2	4	2	2	4	4	2	0	4	4	4	3	3	4	4	4	4
FL258	2	4	2	4	3	2	4	3	4	4	3	4	4	3	4	2	4	0	3	0	4	2	2	0	2	4	0	3	4	4	4	4	4	4	3	3	4	4	3	0	4	4	4	3	3	4	4	4	4
FL259	3	4	3	4	3	3	4	4	4	4	3	4	4	3	4	1	4	0	3	0	4	1	3	0	3	4	0	4	4	4	4	4	3	4	3	3	4	4	3	0	4	4	4	4	4	4	4	4	4
FL260	1	4	1	4	3	1	4	1	4	4	3	4	4	3	4	3	4	0	4	0	4	3	1	0	1	4	0	2	4	4	4	3	2	4	1	1	4	3	1	0	4	4	4	2	1	3	3	3	4
FL261	3	4	3	4	3	3	3	4	4	4	3	3	4	3	4	1	4	0	3	0	3	1	2	0	2	4	1	4	4	3	4	4	3	4	2	2	4	4	2	0	3	3	4	4	3	4	4	4	3
FL262	2	4	2	4	4	1	4	3	4	4	4	4	4	4	4	2	4	1	4	1	4	2	1	0	1	3	0	2	4	4	4	4	4	4	2	2	4	4	2	0	4	4	4	2	2	4	4	4	4
FL263	4	4	2	4	4	3	3	4	4	4	4	3	4	4	3	1	3	2	4	2	4	2	2	0	3	4	1	4	4	4	4	4	4	4	3	3	4	4	3	0	4	4	4	4	4	4	4	4	4
FL264	3	4	3	4	4	2	4	3	4	4	3	4	4	4	4	2	4	0	4	0	4	2	1	0	1	3	0	3	4	4	4	4	3	4	2	2	3	4	2	0	4	4	4	3	3	4	4	4	4
FL265	2	4	2	4	3	2	4	3	4	4	2	4	4	2	4	2	4	0	3	0	4	1	2	0	2	4	0	4	4	4	4	3	3	4	2	2	4	3	3	0	4	4	4	4	3	3	3	3	4
FL266	2	4	2	4	4	2	3	2	4	4	3	3	4	3	3	3	3	2	4	1	4	3	1	0	2	3	1	3	4	4	4	3	3	4	2	2	4	3	2	0	3	4	4	3	2	3	3	3	4
FL267	2	4	2	4	3	2	4	3	4	4	2	4	4	2	4	2	4	0	3	0	4	3	2	0	2	4	0	4	4	4	4	3	3	4	3	3	4	3	2	0	4	4	4	4	3	3	3	3	4
FL268	4	4	3	4	4	3	3	4	4	4	4	3	4	4	4	0	4	1	4	1	3	2	2	0	2	4	1	4	4	3	4	4	4	4	3	3	4	4	3	0	3	3	4	4	3	4	4	4	4
FL269	2	4	2	4	3	1	4	3	4	3	2	3	4	2	4	2	4	0	3	0	4	3	1	0	1	4	0	4	4	4	4	3	3	4	3	3	4	3	2	1	4	4	4	4	3	3	3	3	4
FL270	3	4	2	4	4	2	3	3	4	4	3	3	4	3	4	1	4	1	4	1	3	2	1	0	1	4	1	4	4	3	4	3	3	4	3	2	4	3	2	0	3	3	4	4	2	3	3	3	3
FL271	4	4	3	4	4	3	3	4	4	4	4	3	4	4	4	0	4	1	4	1	3	1	2	0	2	4	1	4	4	3	4	4	4	4	3	3	4	4	3	0	4	3	4	4	3	4	4	4	4
FL272	3	4	2	4	4	1	3	4	4	3	4	2	4	4	4	1	4	1	4	1	3	2	2	0	2	4	1	4	4	3	4	4	4	4	3	3	4	4	3	1	3	3	4	4	3	4	4	4	3
FL273	3	4	2	4	4	2	4	4	4	3	4	3	4	4	4	1	4	1	4	1	4	2	2	0	2	NA	0	4	4	4	4	4	4	4	4	4	4	4	4	1	4	4	4	4	4	4	4	4	4
FL274	4	4	2	4	4	3	4	4	4	4	4	4	4	4	4	0	4	1	4	1	4	1	3	0	3	4	0	4	4	4	4	4	4	4	4	4	4	4	4	0	4	4	4	4	4	4	4	4	4
FL275	4	4	2	4	4	3	4	4	4	4	4	4	4	4	4	0	4	2	4	1	4	2	3	0	2	4	0	4	4	4	4	4	4	4	4	4	4	4	4	0	4	4	4	4	4	4	4	4	4
FL276	3	4	1	4	4	1	4	3	4	4	4	4	4	3	4	2	4	1	4	1	4	3	2	0	1	3	0	3	4	4	4	4	3	4	2	2	4	4	2	0	4	4	3	3	2	4	4	4	4
FL277	1	4	1	4	2	1	4	2	4	4	3	4	4	3	4	1	4	0	3	0	4	2	2	0	2	3	0	3	4	4	4	4	3	4	2	2	4	4	2	0	4	4	4	3	3	4	4	4	4
FL278	2	4	2	4	3	2	3	4	4	4	2	3	4	3	3	3	3	0	3	0	4	2	2	0	2	4	1	4	4	4	4	4	2	4	2	2	3	4	2	0	4	4	4	4	3	4	4	4	4
FL279	2	4	2	4	4	2	3	3	4	4	2	3	4	2	3	4	3	1	4	1	4	4	0	0	2	4	1	4	4	4	4	3	1	4	0	0	3	1	0	0	3	4	4	4	2	3	2	2	4
FL280	4	4	2	4	4	2	4	4	4	4	4	4	4	4	4	2	4	4	4	4	4	4	2	1	2	4	3	4	4	4	4	4	4	4	4	4	4	4	4	1	4	4	4	4	4	4	4	4	4
FL281	2	4	1	3	3	1	4	4	3	4	2	4	3	4	4	3	4	0	4	0	4	3	1	0	1	4	0	4	3	4	3	4	3	3	2	2	3	3	2	0	4	4	3	4	4	4	4	4	4
FL282	4	4	2	4	4	2	4	4	4	4	4	4	4	4	4	1	4	2	4	3	4	3	2	1	2	4	1	4	4	4	4	4	4	4	4	4	4	4	4	1	4	4	4	4	4	4	4	4	4
FL283	3	4	3	3	4	3	4	4	4	4	4	4	4	4	4	1	4	0	4	0	4	2	3	0	3	4	0	4	4	4	4	4	4	3	4	4	4	4	4	0	4	4	4	4	4	4	4	4	4
FL284	3	4	3	3	4	2	3	4	4	4	4	3	4	4	4	2	4	0	4	0	3	2	1	0	2	4	2	4	4	3	4	4	4	3	3	3	4	4	3	1	3	3	4	4	3	4	4	4	3
FL285	4	3	3	4	4	3	3	4	4	4	4	3	4	4	3	1	3	0	4	0	4	1	3	0	4	NA	0	4	4	4	4	4	4	4	4	4	4	4	4	1	4	4	4	4	3	4	4	4	4
FL286	3	4	3	4	4	3	4	3	4	4	4	4	4	4	4	2	4	2	4	2	4	2	3	2	3	4	2	3	4	4	4	4	4	4	3	3	4	4	3	1	4	4	4	3	3	4	4	4	4
FL287	4	4	4	4	4	4	2	4	4	4	4	2	4	4	3	1	3	0	4	0	3	0	2	0	3	4	2	4	4	3	4	4	4	4	2	3	4	4	2	0	3	3	4	4	2	4	4	4	3
FL288	1	4	1	4	4	1	4	3	4	3	4	3	4	4	4	2	4	0	4	0	4	3	2	0	2	4	0	2	4	4	4	4	4	4	2	2	4	4	2	1	4	4	4	2	2	4	4	4	4
FL289	2	4	1	4	4	1	3	3	4	4	2	3	4	2	3	3	3	1	4	1	4	3	0	0	1	4	1	4	4	4	4	3	2	4	1	1	4	3	1	0	4	4	4	4	1	3	2	2	4
FL290	2	4	1	4	4	1	3	3	4	4	2	3	4	3	3	2	3	2	4	2	4	4	0	0	1	4	1	4	4	4	4	3	1	4	1	1	3	2	1	0	3	4	4	4	3	3	3	3	4
FL291	2	4	1	4	3	1	3	3	4	4	1	3	4	3	3	3	3	2	3	2	4	4	0	0	1	4	1	4	4	4	4	3	3	4	2	2	4	3	2	0	3	4	4	4	3	3	3	3	4
FL292	3	4	2	4	4	2	4	3	4	4	4	4	4	3	4	2	4	0	4	0	4	2	2	0	2	4	0	3	4	4	4	4	4	4	3	2	4	4	3	0	4	4	3	3	3	4	4	4	4
FL293	2	4	1	4	4	1	4	3	4	4	2	4	4	3	4	2	4	1	4	1	4	3	1	0	1	4	0	4	4	4	4	3	3	4	2	2	3	3	2	0	4	4	4	4	2	3	3	3	4
FL294	3	4	3	4	4	3	3	3	4	4	4	3	4	4	4	1	4	0	4	0	3	1	2	0	2	3	1	3	4	3	4	4	4	4	2	2	4	4	2	0	3	3	4	3	2	4	4	4	3
FL295	3	4	3	4	3	3	3	4	4	4	2	3	4	3	3	2	3	2	3	1	4	2	2	0	3	4	1	4	4	4	4	4	4	4	3	3	4	4	3	0	3	4	4	4	4	4	4	4	4
FL296	3	4	3	4	4	2	3	3	4	4	3	3	4	3	3	2	3	1	4	1	4	1	2	0	3	4	1	4	4	4	4	3	4	4	3	3	4	3	3	0	3	4	4	4	3	3	3	3	4
FL297	3	4	2	4	4	2	4	4	4	3	3	4	4	4	4	1	4	1	4	1	4	3	2	0	2	4	0	4	4	4	4	4	3	4	3	3	4	4	3	1	4	4	4	4	4	4	4	4	4
FL298	3	4	3	4	4	2	3	4	4	3	3	3	4	4	3	1	3	2	4	2	4	3	1	0	2	4	1	4	4	4	4	4	3	4	3	3	3	4	3	1	3	4	4	4	4	4	4	4	4
FL299	3	4	2	4	4	2	2	3	4	4	3	3	4	3	3	3	3	2	4	2	4	4	1	1	2	4	2	4	4	4	4	3	3	4	2	2	4	3	2	1	3	4	4	4	3	3	3	3	4
FL300	3	4	2	4	4	2	3	3	4	4	3	3	4	2	4	2	4	0	4	0	3	2	1	0	1	4	2	4	4	3	4	3	2	4	1	1	4	3	1	0	2	3	3	4	2	3	3	3	3
FL301	4	4	1	4	4	2	4	4	4	4	4	4	4	4	4	1	4	3	4	3	4	3	2	1	2	4	1	4	4	4	4	4	4	4	4	4	4	4	4	1	4	4	4	4	4	4	4	4	4
FL302	3	4	2	4	4	2	3	3	4	4	4	3	4	4	4	2	4	2	4	2	3	3	1	1	1	4	2	3	4	3	4	4	4	4	2	2	4	4	2	1	3	3	4	3	2	4	4	4	3
FL303	2	4	2	4	4	2	4	3	4	4	4	4	4	4	4	2	4	0	4	0	4	2	2	0	2	2	0	2	4	4	4	4	4	4	2	2	4	4	2	0	4	4	4	2	2	4	4	4	4
FL304	2	4	2	4	4	2	4	2	4	4	3	4	4	3	4	2	4	0	4	0	4	2	2	0	2	3	0	3	4	4	4	3	3	4	3	3	4	3	3	0	4	4	4	3	2	3	3	3	4
FL305	1	4	1	4	4	1	4	2	4	4	2	4	4	3	4	3	4	0	4	0	4	3	1	0	1	3	0	3	4	4	4	3	2	4	1	1	3	3	1	0	4	4	4	3	2	3	3	3	4
FL306	2	4	2	4	4	3	4	3	4	4	3	4	4	3	4	2	4	0	4	0	4	2	2	0	2	4	0	4	4	4	4	3	3	3	3	3	4	3	3	0	4	4	4	4	3	3	3	3	4
FL307	1	4	1	3	4	1	3	2	4	4	3	3	4	3	4	3	4	0	4	0	3	2	0	0	0	3	1	3	4	3	4	3	3	2	2	2	4	3	1	0	3	3	4	3	1	3	3	3	3
FL308	3	4	3	4	4	2	3	3	4	3	4	3	4	4	4	2	4	1	4	1	3	2	2	1	2	3	3	3	4	3	4	4	4	4	2	2	4	4	2	2	3	3	4	3	2	4	4	4	3
FL309	2	4	2	4	3	2	4	3	4	4	3	4	4	3	4	3	4	1	3	1	4	2	2	1	2	4	2	3	4	4	4	4	3	4	2	2	4	4	2	1	4	4	4	3	3	4	4	4	4
FL310	0	4	0	2	4	0	4	2	4	4	3	4	4	3	4	4	4	0	4	0	4	4	0	0	0	3	0	3	4	4	4	3	3	2	3	3	4	3	2	0	4	4	4	3	2	3	3	3	4
FL311	2	4	2	3	4	2	4	3	4	4	3	4	4	3	4	2	4	0	4	0	4	2	1	0	2	4	0	4	4	4	4	3	4	3	4	4	4	3	3	0	4	4	4	4	3	3	3	3	4
FL312	2	4	2	4	4	3	4	2	4	4	2	4	4	2	4	2	4	0	4	0	4	2	2	0	2	4	0	4	4	4	4	2	2	4	2	2	4	3	2	0	4	4	4	4	2	2	2	2	4
FL313	4	4	4	4	4	4	2	4	4	4	4	3	4	4	4	1	4	2	4	2	3	2	3	2	3	4	3	4	4	3	4	4	4	4	3	3	4	4	3	2	4	3	4	4	3	4	4	4	3
FL314	2	4	2	4	3	2	3	4	4	4	3	3	4	3	3	2	3	2	3	2	4	3	1	0	2	4	0	4	4	4	4	4	3	4	2	2	4	4	2	0	3	4	4	4	4	4	4	4	4
FL315	2	4	2	4	3	2	4	4	4	4	3	4	4	2	4	2	4	0	3	0	4	2	1	0	2	4	0	4	4	4	4	4	3	4	3	3	4	4	3	0	4	4	4	4	3	4	3	3	4
FL316	3	4	2	4	4	2	3	3	4	4	3	3	4	3	4	1	4	1	4	1	3	2	2	0	2	NA	0	3	4	3	4	3	2	3	2	2	4	3	2	0	4	3	4	3	2	3	3	3	3
FL317	3	4	2	4	3	1	4	3	3	3	2	4	3	3	4	3	4	0	4	0	4	3	1	0	2	4	0	4	4	4	3	3	2	4	2	2	4	2	2	0	4	4	3	4	3	3	3	3	4
FL318	3	4	2	4	2	1	4	4	3	4	2	4	3	3	4	2	4	0	3	0	4	2	1	0	2	NA	0	4	4	4	3	4	3	4	3	3	4	3	3	0	4	4	3	4	4	4	4	4	4
FL319	4	3	2	4	4	2	2	4	4	4	4	2	4	4	3	1	3	1	4	1	3	2	2	0	2	4	1	4	4	3	4	4	4	4	3	3	4	4	2	1	3	3	4	4	2	4	4	4	3
FL320	2	4	2	4	4	2	4	2	4	4	3	4	4	2	4	2	4	0	4	0	4	2	2	0	2	3	0	3	4	4	4	3	3	4	3	2	4	3	2	0	4	4	4	3	2	3	3	3	4
FL321	1	4	1	4	4	1	4	1	4	4	3	4	4	3	4	2	4	0	4	0	4	2	1	0	1	3	0	3	4	4	4	3	3	4	1	1	4	3	1	0	4	4	4	2	1	3	3	3	4
FL322	2	4	2	4	4	2	3	3	4	4	3	3	4	4	4	3	4	2	4	1	3	3	1	1	1	4	2	3	4	3	4	4	3	4	1	2	3	4	1	2	3	3	4	3	2	4	4	4	3
FL323	3	4	3	4	4	3	3	3	4	4	4	3	4	4	4	2	4	1	4	1	3	2	2	1	3	4	2	3	4	3	4	4	3	4	2	2	3	4	2	1	4	3	4	3	2	4	4	4	3
FL324	3	3	2	4	4	2	3	2	4	4	3	3	4	3	3	3	3	1	4	1	4	3	2	1	2	4	1	4	4	4	4	3	3	4	3	3	4	3	3	2	4	4	4	4	2	3	3	3	4
FL325	4	4	4	4	4	4	3	4	4	4	4	3	4	4	4	0	4	0	4	0	3	0	3	0	3	4	1	4	4	3	4	4	4	4	3	3	4	4	3	0	3	3	4	4	3	4	4	4	3
FL326	3	4	3	4	4	3	3	4	4	3	4	2	4	4	4	2	4	1	4	1	3	2	2	1	2	4	2	4	4	3	4	4	4	4	3	3	4	4	3	2	3	3	4	4	3	4	4	4	3
FL327	4	4	4	4	4	4	3	4	4	4	4	3	4	4	4	0	4	0	4	0	3	0	3	0	3	4	1	4	4	3	4	4	4	4	3	3	4	4	3	0	3	3	4	4	3	4	4	4	3
FL328	3	3	2	4	4	2	3	3	4	4	2	3	4	3	3	3	3	2	4	2	4	3	2	1	3	4	2	4	4	4	4	3	3	4	3	3	4	3	3	2	4	4	4	4	2	3	3	3	3
FL329	3	3	2	4	4	2	3	4	4	4	3	3	4	4	3	3	3	1	4	1	4	3	2	1	3	4	1	4	4	4	4	4	2	4	2	2	3	4	2	1	4	4	4	4	3	4	4	4	4
FL330	2	4	1	4	4	1	4	3	4	3	2	3	4	3	4	3	4	0	4	0	4	3	2	0	1	4	0	4	4	4	4	3	3	4	3	3	3	3	2	1	4	4	4	4	3	3	3	3	4
FL331	2	4	1	4	3	1	4	2	3	4	1	4	3	2	4	2	4	0	4	0	4	3	1	0	1	4	0	4	4	4	3	3	2	4	2	2	4	2	2	0	4	4	3	4	2	3	2	2	4
FL332	3	3	2	4	4	1	3	3	4	4	3	3	4	2	3	3	3	0	4	0	4	3	1	0	2	4	0	4	4	4	4	2	3	4	3	3	4	3	3	2	4	4	3	4	1	3	3	3	4
FL333	2	4	1	4	2	1	4	3	4	4	2	4	4	2	4	1	4	1	3	1	4	3	1	0	1	4	0	4	4	4	4	3	3	4	3	3	4	3	3	0	4	4	4	4	3	3	3	3	4
FL334	3	4	3	4	4	3	4	3	4	4	4	4	4	4	4	2	4	0	4	0	4	1	2	0	2	4	0	3	4	4	4	4	4	4	3	3	4	4	3	0	4	4	4	3	3	4	4	4	4
FL335	4	4	2	4	4	2	3	4	4	4	4	3	4	4	3	1	3	3	4	3	4	3	1	0	2	4	1	4	4	4	4	4	4	4	3	3	4	4	3	0	3	4	4	4	4	4	4	4	4
FL336	2	4	1	3	3	2	4	3	4	4	2	4	4	2	4	3	4	0	3	0	4	2	2	0	1	4	1	4	4	3	4	3	3	3	2	2	4	3	2	0	3	4	4	4	3	3	3	3	4
FL337	2	4	2	2	4	2	4	4	4	4	4	4	4	4	4	3	4	1	4	1	4	3	2	1	2	4	2	4	4	4	4	4	4	2	4	4	4	4	4	1	4	4	4	4	4	4	4	4	4
FL338	2	4	2	4	3	1	4	4	4	4	2	4	4	2	4	3	4	0	3	0	4	3	2	0	1	4	0	3	4	4	4	4	2	4	1	1	4	4	1	0	4	4	4	3	2	4	3	3	4
FL339	2	4	2	4	3	2	3	4	4	4	3	3	4	3	3	3	3	0	3	0	4	2	2	0	2	4	1	4	4	4	4	4	1	4	1	1	3	4	1	0	4	4	4	4	3	4	4	4	4
FL340	4	4	3	4	3	3	3	4	3	4	3	3	3	4	4	1	4	0	4	0	3	1	2	0	2	4	2	4	4	3	3	4	3	4	2	2	4	3	2	0	3	3	3	4	3	4	4	4	3
FL341	2	4	2	4	3	3	3	4	4	4	3	3	4	3	4	1	4	0	3	0	3	1	2	0	2	4	1	4	4	3	4	4	4	4	3	3	4	4	2	0	3	3	4	4	3	4	4	4	3
FL342	3	4	2	4	3	2	4	4	4	4	3	4	4	3	4	2	4	2	3	2	4	3	2	1	2	4	1	4	4	4	4	4	3	4	3	3	4	4	3	1	4	4	4	4	4	4	4	4	4
FL343	2	4	1	4	3	1	4	4	4	3	3	3	4	3	4	2	4	1	3	1	4	3	2	0	1	4	0	4	4	4	4	4	3	4	3	3	4	4	3	1	4	4	4	4	4	4	4	4	4
FL344	3	4	2	4	3	2	4	3	4	4	2	4	4	2	4	3	4	1	3	1	4	3	2	1	1	4	2	4	4	4	4	3	2	4	2	2	4	2	2	1	4	4	4	4	3	3	3	3	4
FL345	2	4	2	4	3	2	2	3	4	4	3	2	4	3	4	2	4	0	3	0	2	2	0	0	0	4	2	3	4	2	4	4	3	4	0	0	4	4	0	0	2	2	4	3	1	4	4	4	3
FL346	2	4	1	4	3	1	3	2	3	4	2	3	3	3	4	3	4	0	4	0	3	3	0	0	0	3	2	3	3	3	3	3	2	4	0	0	4	2	0	0	3	3	3	3	1	3	3	3	3
FL347	4	4	4	4	4	4	4	4	4	4	4	4	4	4	4	1	4	1	4	1	4	1	4	1	4	4	1	4	4	4	4	4	4	4	4	4	4	4	4	1	4	4	4	4	4	4	4	4	4
FL348	3	4	3	4	3	3	4	4	4	4	3	4	4	3	4	2	4	1	3	1	4	2	3	1	3	4	2	4	4	4	4	4	3	4	3	3	4	3	3	1	4	4	4	4	4	4	4	4	4
FL349	2	4	1	4	3	1	4	3	3	3	2	3	3	3	4	3	4	0	4	0	4	3	1	0	1	4	0	4	4	4	3	3	3	4	2	2	4	2	2	1	4	4	3	4	3	3	3	3	4
FL350	4	4	4	4	4	4	4	4	4	4	4	4	4	4	4	0	4	0	4	0	4	1	4	0	4	4	0	4	4	4	4	4	4	3	4	4	4	4	4	0	4	4	4	4	4	4	4	4	4
FL351	2	4	2	4	4	2	4	2	4	4	2	4	4	2	4	3	4	1	4	1	4	2	2	1	2	4	2	4	4	4	4	2	3	4	2	2	4	3	3	1	4	4	4	4	2	2	2	2	4
FL352	4	4	4	4	4	4	4	4	4	4	4	4	4	4	4	1	4	1	4	1	4	1	4	1	4	4	2	4	4	4	4	4	4	4	4	4	4	4	4	1	4	4	4	4	4	4	4	4	4
FL353	3	4	3	4	4	3	4	3	4	4	3	4	4	3	4	3	4	2	4	2	4	3	2	1	2	4	2	4	4	4	4	3	3	4	3	3	4	3	3	1	4	4	4	4	3	3	3	3	4
FL354	3	4	2	4	4	2	3	3	4	4	4	3	4	4	4	2	4	2	4	2	3	3	1	1	1	4	2	4	4	3	4	4	4	4	2	3	4	4	3	1	3	3	4	3	2	4	4	4	3
FL355	3	4	2	4	3	2	4	4	3	4	2	4	3	3	4	2	4	0	3	0	4	2	2	0	2	4	0	4	3	4	3	4	3	4	3	3	4	3	3	0	4	4	3	4	4	4	4	4	4
FL356	2	4	2	4	4	2	4	2	4	4	3	4	4	3	4	2	4	0	3	0	4	2	2	0	2	4	0	4	4	4	4	3	3	4	3	3	4	3	3	0	4	4	4	4	3	3	3	3	4
FL357	3	4	3	4	4	3	4	3	4	4	3	4	4	3	4	3	4	2	4	2	4	3	3	1	3	4	2	4	4	4	4	3	3	4	3	3	4	3	3	2	4	4	4	4	3	3	3	3	4
FL358	1	4	1	4	4	1	4	2	4	4	2	4	4	2	4	3	4	0	4	0	4	3	1	0	1	4	0	4	4	4	4	2	2	4	2	2	3	2	2	0	4	4	4	4	2	2	2	2	4
FL359	2	4	2	3	4	2	4	4	4	4	3	4	4	4	4	3	4	1	4	1	4	3	2	1	3	4	2	4	4	4	4	4	4	3	3	3	4	4	4	1	4	4	4	4	4	4	4	4	4
FL360	3	4	1	4	3	1	4	3	3	4	1	4	3	2	4	2	4	0	4	0	4	2	1	0	2	4	0	4	3	4	3	3	2	4	2	2	4	2	2	0	4	4	3	4	3	3	3	3	4
FL361	1	4	1	3	4	1	4	3	4	4	3	4	4	3	4	4	4	1	4	1	4	4	1	1	1	4	2	4	4	4	4	3	3	3	3	3	3	3	3	1	4	4	4	4	3	3	3	3	4
FL362	3	4	3	4	4	2	4	3	4	4	3	4	4	3	4	2	4	0	4	0	4	2	2	0	3	4	0	4	4	4	4	3	3	4	3	3	3	3	3	0	4	4	4	4	3	3	3	3	4
FL363	2	4	2	3	3	1	4	4	4	4	3	4	4	3	4	3	4	0	3	0	4	3	2	0	2	4	0	4	4	4	4	4	3	3	2	2	3	4	3	0	4	4	4	4	4	4	4	4	4
FL364	3	4	3	4	4	2	4	3	4	3	3	4	4	3	4	2	4	2	4	1	4	3	3	1	3	4	2	4	4	4	4	3	3	4	3	3	4	3	3	2	4	4	4	4	3	3	3	3	4
FL365	2	4	2	3	4	2	4	3	4	4	3	4	4	3	4	2	4	0	4	0	4	2	2	0	2	4	0	4	4	4	4	3	3	3	3	3	4	3	3	0	4	4	4	4	3	3	3	3	4
FL366	3	4	3	4	4	3	3	2	4	4	3	3	4	3	4	2	4	2	4	1	3	2	2	1	2	4	2	4	4	3	4	3	2	4	2	2	4	3	2	1	3	3	4	4	2	3	3	3	3
FL367	2	4	0	4	3	0	4	2	3	4	0	4	3	1	4	4	4	0	3	0	4	4	0	0	1	4	0	4	3	4	3	2	1	4	0	0	4	0	0	0	4	4	3	4	2	2	2	2	NA
FL368	3	4	2	4	3	2	3	3	3	4	2	3	3	3	3	3	3	0	4	0	4	2	1	0	2	4	1	4	4	4	3	3	2	4	1	1	4	2	1	0	4	4	3	4	2	3	3	3	4
FL369	4	4	4	4	4	4	3	4	4	4	4	3	4	4	4	2	4	2	4	2	3	2	3	2	3	4	3	4	4	3	4	4	4	4	3	3	4	4	3	2	3	3	4	4	3	4	4	4	3
FL370	3	4	3	4	4	3	4	3	4	4	4	4	4	4	4	1	4	0	4	0	4	1	3	0	3	4	0	2	4	4	4	4	4	4	3	3	4	4	3	0	4	4	4	3	3	4	4	4	4
FL371	3	4	3	4	4	3	4	3	4	4	4	4	4	4	4	1	4	0	4	0	4	1	3	0	3	4	0	3	4	4	4	4	4	4	3	3	4	4	3	0	4	4	4	3	3	4	4	4	4
FL372	3	4	1	4	4	1	4	4	4	3	4	3	4	4	4	2	4	2	4	2	4	4	1	1	1	4	1	4	4	4	4	4	4	4	4	4	4	4	4	1	4	4	4	4	4	4	4	4	4
FL373	4	3	3	4	4	3	3	4	4	4	4	3	4	4	3	2	3	1	4	1	4	3	3	1	4	4	1	4	4	4	4	4	4	4	4	4	4	4	4	2	4	4	4	4	3	4	4	4	4
FL374	2	3	1	4	3	1	3	3	4	4	2	3	4	2	3	3	3	0	3	0	4	2	1	0	2	4	0	4	4	4	4	3	3	4	2	2	4	3	2	1	4	4	4	4	2	3	3	3	4
FL375	3	4	3	4	4	3	3	3	4	4	4	3	4	4	3	2	3	0	4	0	4	1	2	0	3	3	1	3	4	4	4	4	4	4	2	2	4	4	2	0	4	4	4	3	2	4	4	4	4
FL376	1	4	1	3	4	1	3	2	4	4	4	3	4	4	3	4	3	0	4	0	4	3	0	0	1	3	1	2	4	4	4	4	4	3	1	1	4	4	1	0	4	4	4	2	1	4	4	4	4
FL377	1	4	1	4	4	1	4	1	4	4	2	4	4	2	4	4	4	1	4	1	4	4	1	1	1	4	2	3	4	4	4	2	3	4	1	1	4	3	1	2	4	4	4	3	1	2	2	2	4
FL378	0	4	0	4	2	0	4	3	4	4	2	4	4	2	4	4	4	0	3	0	4	4	0	0	0	4	0	3	4	4	4	4	1	4	0	0	2	4	0	0	4	4	4	3	3	4	4	4	4
FL379	3	3	2	4	3	2	3	4	4	4	3	3	4	3	2	2	3	1	3	1	4	3	1	0	2	4	0	4	4	4	4	4	3	4	3	3	4	4	3	1	4	4	4	4	3	4	4	4	4
FL380	2	4	1	4	3	1	4	3	4	4	3	4	4	3	4	2	4	1	3	0	4	3	1	0	1	4	0	3	4	4	4	4	3	4	2	2	4	4	2	0	4	4	4	3	3	4	4	4	4
FL381	1	4	1	4	4	1	4	3	4	3	2	3	4	3	4	3	4	0	4	0	4	3	1	0	2	4	0	4	4	4	4	3	3	4	3	3	3	3	3	1	4	4	4	4	3	3	2	3	4
FL382	2	4	1	4	3	1	4	4	4	4	2	4	4	3	4	2	4	2	3	2	4	3	1	0	1	4	0	4	4	4	4	4	3	4	3	2	3	4	3	0	4	4	4	4	4	4	4	4	4
FL383	2	4	2	4	4	2	4	3	4	4	3	4	4	3	4	2	4	0	4	0	4	2	2	0	2	3	0	3	4	4	4	4	3	4	3	3	4	4	3	0	4	4	4	3	2	4	3	3	4
FL384	2	4	2	4	4	2	4	2	4	4	2	4	4	2	4	4	4	2	4	2	4	4	2	2	2	4	2	4	4	4	4	2	2	4	2	2	4	3	2	3	4	4	4	4	2	2	2	2	4
FL385	4	3	3	4	4	2	3	4	4	4	4	3	4	4	3	2	3	1	4	2	4	3	2	1	3	4	1	4	4	4	4	4	4	4	3	3	4	4	3	1	4	4	4	4	3	4	4	4	4
FL386	1	4	1	3	4	1	4	2	4	4	3	4	4	3	4	3	4	0	4	0	4	3	1	0	1	3	0	3	4	4	4	3	3	3	3	2	4	3	2	0	4	4	4	3	2	3	3	3	4
FL387	3	3	2	4	4	2	2	3	4	4	3	2	4	3	3	1	3	0	4	0	3	2	1	0	2	4	1	4	4	3	4	3	3	4	2	2	4	3	2	0	3	3	4	4	2	3	3	3	3
FL388	3	4	2	4	3	2	3	4	4	4	3	3	4	3	3	1	3	2	3	2	4	3	1	0	2	NA	2	4	4	4	4	4	3	4	2	2	4	4	2	0	4	4	4	4	3	4	4	4	3
FL389	2	4	2	4	4	2	4	3	4	4	3	4	4	3	4	2	4	0	4	0	4	2	2	0	2	4	0	4	4	4	4	4	2	4	2	2	4	4	2	0	4	4	4	4	3	4	3	3	4
FL390	2	4	2	4	4	2	4	3	4	4	3	4	4	4	4	3	4	1	4	1	4	3	1	1	2	4	2	3	4	4	4	4	3	4	2	2	3	4	2	1	4	4	4	3	3	4	4	4	4
FL391	1	4	1	4	4	1	4	2	4	4	3	4	4	3	4	3	4	0	4	0	4	2	1	0	2	3	0	3	4	4	4	4	2	4	1	1	4	4	1	0	4	4	4	3	2	4	3	3	4
FL392	4	4	3	4	4	3	4	4	4	4	4	4	4	4	4	2	4	2	4	2	4	3	3	2	3	4	2	4	4	4	4	4	4	4	4	4	4	4	4	1	4	4	4	4	4	4	4	4	4
FL393	4	4	3	4	4	3	3	4	4	4	4	3	4	4	4	2	4	3	4	3	3	3	2	2	2	4	3	4	4	3	4	4	4	4	3	3	4	4	3	2	3	3	4	4	3	4	4	4	3
FL394	3	4	3	4	3	2	4	3	4	4	2	4	4	2	4	3	4	1	3	1	4	3	2	1	2	4	2	4	4	4	4	3	2	4	2	2	4	2	2	1	4	4	4	4	3	3	3	3	4
FL395	3	4	3	4	3	3	4	4	4	4	3	4	4	3	4	3	4	3	3	2	4	3	3	2	3	4	2	4	4	4	4	4	4	4	4	4	4	4	3	2	4	4	4	4	4	4	4	4	4
FL396	2	4	2	4	3	3	3	4	4	4	3	3	4	3	4	1	4	0	3	0	3	1	2	0	2	4	1	4	4	3	4	4	3	4	2	2	4	4	2	0	3	3	4	4	3	4	4	4	3
FL397	3	4	3	4	4	3	4	3	4	4	3	4	4	3	4	1	4	0	4	0	4	1	2	0	3	4	0	4	4	4	4	3	3	4	3	3	4	3	2	0	4	4	4	4	3	3	3	3	4
FL398	1	4	1	4	2	1	4	3	4	4	1	4	4	1	4	2	4	0	2	0	4	2	1	0	1	4	0	4	4	4	4	3	2	4	1	1	4	3	1	0	4	4	4	4	3	3	3	3	4
FL399	3	4	3	4	3	3	3	4	4	4	3	3	4	3	3	3	3	0	3	0	4	1	1	0	3	4	1	4	4	4	4	4	3	4	2	2	4	4	2	0	4	4	4	4	3	4	4	4	4
FL400	3	4	3	4	2	2	4	4	4	4	3	4	4	3	4	2	4	1	3	1	4	2	3	1	3	4	1	4	4	4	4	4	3	4	3	3	4	4	3	1	4	4	4	4	4	4	4	4	4
FL401	3	4	3	4	4	2	3	3	4	3	3	3	4	3	4	1	4	0	4	0	3	1	2	0	2	3	1	3	4	3	4	3	3	4	2	2	4	3	2	1	3	3	4	4	2	3	3	3	3
FL402	2	4	2	4	4	2	4	2	4	4	3	4	4	3	4	3	4	1	4	1	4	3	2	1	2	3	1	3	4	4	4	3	3	4	2	2	4	3	2	1	4	4	4	3	2	3	3	3	4
FL403	2	4	2	4	4	3	3	4	4	4	3	3	4	4	4	2	4	1	4	1	3	2	1	1	2	4	2	4	4	3	4	4	3	4	2	2	3	4	2	1	3	3	4	4	3	4	4	4	3
FL404	4	4	3	4	3	3	3	4	3	4	3	3	3	4	4	2	4	0	4	0	3	1	2	0	2	4	1	4	4	3	3	4	3	4	3	3	4	3	3	0	3	3	3	4	3	4	4	4	3
FL405	3	4	3	4	4	3	3	3	4	4	3	3	4	3	4	1	4	0	4	0	3	1	1	0	1	4	1	4	4	3	4	3	3	4	2	2	4	3	2	0	3	3	4	4	2	3	3	3	3
FL406	3	4	3	4	4	3	3	3	4	4	3	3	4	3	4	1	4	0	4	0	3	1	2	0	2	4	1	4	4	3	4	3	3	4	3	3	4	3	3	0	3	3	4	4	2	3	3	3	3
FL407	4	4	4	4	4	4	4	4	4	4	4	4	4	4	4	0	4	0	4	0	4	0	4	0	4	4	0	4	4	4	4	4	4	4	4	4	4	4	4	0	4	4	4	4	4	4	4	4	4
FL408	1	4	1	3	4	1	4	3	4	4	3	4	4	3	4	2	4	1	4	1	4	3	2	0	2	4	0	4	4	4	4	3	3	3	3	3	4	3	3	0	4	4	4	4	3	3	3	3	4
FL409	4	3	2	4	4	2	2	4	4	4	4	2	4	4	3	1	3	1	4	1	3	2	1	0	2	4	1	4	4	3	4	4	4	4	3	3	4	4	3	1	3	3	4	4	2	4	4	4	3
FL410	2	4	2	4	4	1	4	3	4	4	2	4	4	2	4	4	4	2	4	2	4	4	2	1	1	4	1	4	4	4	4	3	2	4	2	2	4	3	2	2	4	4	4	4	2	3	3	3	4
FL411	4	4	3	4	3	3	4	4	3	4	3	4	3	4	4	1	4	0	4	0	4	1	3	0	3	4	0	4	3	4	2	4	3	4	2	2	4	2	2	0	4	4	2	4	4	4	4	4	4
FL412	2	3	0	4	4	0	3	3	4	3	4	2	4	4	3	4	3	0	4	0	4	4	0	0	1	2	0	2	3	4	4	4	4	4	1	1	4	4	1	1	4	4	4	2	1	4	4	4	4
FL413	2	4	2	4	3	2	1	3	4	4	2	2	4	2	4	2	4	0	3	0	3	2	0	0	0	4	1	4	4	2	4	3	2	4	0	0	4	3	0	0	1	2	4	4	1	3	3	3	2
FL414	3	4	3	4	4	2	3	3	4	4	4	3	4	4	4	1	4	0	4	0	3	1	1	0	2	3	1	3	4	3	4	4	4	4	1	1	4	4	1	0	3	3	4	3	2	4	4	4	3
FL415	2	4	2	3	4	1	4	4	4	4	3	4	4	3	4	3	4	0	4	0	4	3	1	0	2	4	0	4	4	4	4	4	3	3	3	2	3	4	2	0	4	4	4	4	3	4	3	3	4
FL416	3	4	3	3	4	2	3	4	4	4	3	3	4	3	3	3	3	0	4	0	4	2	1	0	2	4	1	4	4	4	4	4	3	3	2	2	4	4	2	0	4	4	4	4	2	4	3	3	4
FL417	4	3	3	4	4	3	2	4	4	4	4	2	4	4	3	3	3	1	4	1	3	2	2	1	3	4	2	4	4	3	4	4	4	4	3	3	4	4	3	1	3	3	4	4	2	4	4	4	3
FL418	1	4	1	4	3	1	4	3	4	4	2	4	4	2	4	3	4	0	3	0	4	3	1	0	1	3	0	3	4	4	4	3	2	4	1	1	4	3	1	0	4	4	4	3	2	3	3	3	4
FL419	3	4	3	3	4	3	4	4	4	4	4	4	4	4	4	2	4	1	4	1	4	2	3	1	3	4	1	4	4	4	4	4	4	4	4	4	4	4	4	1	4	4	4	4	4	4	4	4	4
FL420	3	4	3	4	3	3	3	4	4	4	3	3	4	3	3	2	3	1	3	1	4	2	2	0	3	4	1	4	4	4	4	4	3	4	2	2	4	4	2	0	3	4	4	4	4	4	4	4	4
FL421	4	4	3	4	3	3	2	4	3	4	3	2	3	4	3	4	3	3	4	3	4	4	1	1	3	4	2	4	2	4	3	4	2	4	1	1	4	3	1	1	3	4	3	4	3	4	4	4	3
FL422	2	3	1	4	4	1	2	4	4	4	3	2	4	4	3	2	3	0	4	0	3	3	1	0	1	3	1	3	4	3	4	4	3	4	2	2	3	4	2	2	3	3	4	3	2	4	4	4	4
FL423	1	4	1	3	4	1	4	2	4	4	3	4	4	3	4	3	4	0	4	0	4	3	1	0	1	3	0	3	4	4	4	3	3	3	2	2	4	3	2	0	4	4	4	3	2	3	3	3	4
FL424	2	4	2	3	4	2	4	3	4	4	4	4	4	4	4	3	4	1	4	1	4	3	2	1	2	3	1	3	4	4	4	4	4	3	3	3	4	4	3	1	4	4	4	3	3	4	4	4	4
FL425	2	4	2	3	4	2	4	4	4	4	4	4	4	4	4	2	4	0	4	0	4	2	2	0	2	4	0	4	4	4	4	4	4	3	4	4	4	4	4	0	4	4	4	4	4	4	4	4	4
FL426	3	4	2	4	4	2	4	3	4	4	3	4	4	3	4	1	4	2	4	2	4	3	2	0	2	4	0	4	4	4	4	3	3	4	3	3	4	3	3	0	4	4	4	4	3	3	3	3	4
FL427	2	4	1	4	3	1	4	2	4	4	1	4	4	1	4	3	4	0	3	0	4	3	1	0	1	4	0	4	4	4	4	2	1	4	1	1	4	2	2	0	4	4	4	4	2	2	2	2	4
FL428	3	3	2	4	4	2	3	3	4	4	3	3	4	3	3	2	3	0	4	0	4	2	2	0	3	4	0	4	4	4	4	3	3	4	3	3	4	3	3	1	4	4	4	4	2	3	3	3	4
FL429	2	3	1	4	4	1	3	3	4	4	3	2	4	3	3	4	3	1	4	1	4	4	1	1	3	4	1	4	4	4	4	2	2	4	2	2	4	3	2	2	4	4	4	4	1	3	3	3	4
FL430	3	3	1	4	4	1	3	4	4	4	4	2	4	4	3	2	3	2	4	2	4	4	1	1	3	4	1	4	4	4	4	3	3	4	3	3	4	4	3	2	4	4	4	4	2	4	4	4	4
FL431	3	4	3	4	4	3	4	4	4	4	4	3	4	4	4	2	4	1	4	1	4	2	3	1	4	4	1	4	4	4	4	3	3	4	3	3	4	4	3	1	4	4	4	4	3	4	4	4	4
FL432	4	3	1	4	4	1	1	4	4	4	4	1	4	4	3	2	3	2	4	2	3	3	0	0	2	4	1	4	4	3	4	4	4	4	2	2	4	4	2	0	3	3	4	4	2	4	4	4	3
FL433	3	3	2	4	3	2	3	4	4	4	3	3	4	3	4	3	3	1	3	1	4	3	1	1	3	4	1	4	4	4	4	4	3	4	3	3	4	4	3	2	4	4	4	4	3	4	4	4	4
FL434	4	3	2	4	4	2	2	3	4	4	4	2	4	4	2	4	2	1	4	1	4	3	1	1	3	3	1	3	4	4	4	4	4	4	2	2	4	4	2	2	4	4	4	3	2	4	4	4	4
FL435	1	4	0	3	4	0	4	3	4	4	4	4	4	4	4	2	4	1	4	1	4	4	0	0	0	2	0	2	4	4	4	4	4	3	3	3	4	4	3	0	4	4	4	3	2	4	4	4	4
FL436	2	4	2	4	3	2	4	3	4	4	2	4	4	2	4	2	4	1	3	1	4	3	2	1	2	4	1	4	4	4	4	3	2	4	2	2	4	3	2	1	4	4	4	4	3	3	3	3	4
FL437	4	4	3	4	4	3	4	4	4	4	4	4	4	4	4	0	4	1	4	1	4	2	2	0	2	4	0	4	4	4	4	4	4	4	4	4	4	4	4	0	4	4	4	4	4	4	4	4	4
FL438	1	4	1	4	3	1	4	2	4	4	2	4	4	2	4	3	4	0	4	0	4	3	1	0	1	3	0	3	4	4	4	3	1	4	1	1	4	2	1	0	4	4	4	3	2	3	3	3	4
FL439	3	3	2	4	3	1	3	4	3	4	2	3	3	4	4	2	4	1	4	1	4	3	1	0	2	4	1	4	3	4	3	4	2	4	1	1	3	3	1	0	3	4	3	4	3	4	4	4	3
FL440	2	4	1	3	3	1	4	4	4	4	3	4	4	3	4	2	4	1	3	1	4	3	1	0	1	4	0	4	4	4	4	4	3	3	3	3	4	4	3	0	4	4	4	4	4	4	4	4	4
FL441	2	4	2	3	3	1	4	4	4	4	3	4	4	3	4	2	4	1	3	1	4	2	1	0	1	4	0	4	4	4	4	4	3	3	3	3	4	4	3	0	4	4	4	4	4	4	4	4	4
FL442	2	4	2	4	3	2	4	3	4	4	2	4	4	2	4	3	4	1	3	1	4	3	2	1	2	4	1	4	4	4	4	3	2	4	2	2	4	2	2	1	4	4	4	4	3	3	3	3	4
FL443	3	4	2	3	4	2	3	3	4	4	3	3	4	3	3	3	3	1	4	2	4	3	1	0	2	4	1	4	4	4	4	3	3	3	2	2	4	3	2	0	3	4	4	4	3	3	3	3	4
FL444	3	4	3	3	4	3	2	4	4	4	4	2	4	4	4	1	4	0	4	0	2	1	1	0	1	4	2	4	4	2	4	4	4	3	2	2	4	4	2	0	3	2	4	4	2	4	4	4	3
FL445	1	4	1	4	4	1	4	2	4	4	2	4	4	3	4	4	4	1	4	1	4	4	1	1	2	3	1	3	4	4	4	3	2	4	1	1	3	3	1	1	4	4	4	3	2	3	3	3	4
FL446	2	4	2	3	3	2	3	4	4	4	3	2	4	3	3	3	3	1	3	1	4	3	1	0	2	4	1	4	4	4	4	4	3	2	3	3	4	4	3	0	4	4	4	4	4	4	4	4	4
FL447	4	4	4	4	4	4	4	4	4	4	4	4	4	4	4	2	4	2	4	1	4	2	3	1	4	4	2	4	4	4	4	4	4	4	4	4	4	4	4	2	4	4	4	4	4	4	4	4	4
FL448	3	4	2	4	4	2	3	3	4	4	3	3	4	2	4	3	4	1	4	1	3	3	1	1	1	4	2	4	4	3	4	3	2	4	1	1	4	3	1	1	3	3	3	4	1	3	3	3	3
FL449	2	4	2	2	4	2	3	3	4	4	3	3	4	3	3	3	3	1	4	1	4	3	1	0	2	4	1	4	4	4	4	3	3	3	2	2	4	3	2	0	3	4	4	4	3	3	3	3	4
FL450	1	3	1	4	4	0	3	2	4	3	3	3	4	3	3	3	3	0	4	0	4	3	1	0	1	3	0	2	3	4	4	4	3	4	1	1	3	3	1	1	4	4	4	2	1	4	4	4	4
FL451	2	2	1	4	4	1	3	4	4	4	3	2	4	4	2	3	3	0	4	0	4	3	1	0	3	4	0	4	4	4	4	4	3	4	3	3	3	4	3	2	4	4	4	4	3	4	4	4	4
FL452	3	3	2	4	4	2	2	3	4	4	3	3	4	3	3	2	3	0	4	0	3	2	1	0	2	4	1	4	4	3	4	3	3	4	2	2	4	3	2	1	3	3	4	4	1	3	3	3	3
FL453	2	4	2	4	4	2	4	3	4	3	3	3	4	3	4	2	4	0	4	0	4	2	2	0	2	4	0	4	4	4	4	3	2	4	2	3	4	3	3	1	4	4	4	4	3	3	3	3	4
FL454	3	4	2	4	4	2	3	3	4	4	3	3	4	3	4	3	4	2	4	2	4	4	2	1	1	3	1	3	4	4	4	3	2	4	2	2	4	3	2	1	4	4	4	3	3	3	3	3	4
FL455	3	4	1	3	3	2	4	4	3	4	3	4	3	4	4	3	4	0	4	0	4	3	2	1	1	4	1	4	3	4	3	4	3	3	3	3	4	3	3	1	4	4	3	4	4	4	4	4	4
FL456	2	4	1	4	4	2	4	2	4	4	3	4	4	3	4	2	4	1	4	1	4	3	1	0	2	3	0	3	4	4	4	3	3	4	2	2	4	3	2	0	4	4	4	3	2	3	3	3	4
FL457	3	3	1	4	3	1	3	3	3	4	2	3	3	2	3	2	3	0	4	0	4	3	1	0	2	4	0	4	3	4	3	3	2	4	2	2	4	2	2	1	4	4	3	4	2	3	3	3	4
FL458	4	3	2	4	3	2	1	4	3	4	3	2	3	4	3	2	3	0	4	0	3	1	1	0	2	4	1	4	3	3	3	4	3	4	2	2	4	3	2	1	3	3	3	4	2	4	4	4	3
FL459	3	4	3	4	4	2	3	2	4	4	3	3	4	4	4	3	4	1	4	1	3	3	1	1	1	3	1	3	4	3	4	4	3	4	1	1	3	4	1	1	3	3	4	3	2	4	4	4	3
FL460	2	4	2	3	4	2	4	3	4	4	3	4	4	3	4	2	4	0	4	0	4	2	2	0	2	4	0	4	4	4	4	3	3	3	3	3	4	3	3	0	4	4	4	4	3	3	3	3	4
FL461	2	3	1	4	4	1	3	3	4	4	2	3	4	3	3	4	3	1	4	2	4	4	1	1	2	4	1	4	4	4	4	3	2	4	2	2	3	2	2	2	4	4	4	4	2	3	3	3	4
FL462	4	4	3	4	4	3	4	4	4	4	4	4	4	4	4	2	4	2	4	2	4	2	3	1	3	4	1	4	4	4	4	4	4	4	4	4	4	4	4	1	4	4	4	4	4	4	4	4	4
FL463	2	4	2	4	4	2	3	2	4	4	2	3	4	2	4	1	4	0	4	0	3	2	1	0	1	4	1	4	4	3	4	2	2	4	1	1	4	2	1	0	3	3	4	4	1	2	2	2	3
FL464	3	3	2	4	4	2	3	3	4	4	4	3	4	4	3	1	3	0	4	0	4	2	2	0	3	3	0	3	3	4	3	4	3	4	2	2	4	3	2	1	4	4	3	3	2	4	4	4	4
FL465	4	4	2	4	4	2	4	4	4	4	4	4	4	4	4	0	4	2	4	2	4	2	2	0	2	4	0	4	4	4	4	4	4	4	4	4	4	4	4	0	4	4	4	4	4	4	4	4	4
FL466	3	4	3	3	4	3	2	4	4	4	4	2	4	4	4	1	4	0	4	0	3	1	1	0	1	4	2	4	4	2	4	4	4	3	1	1	4	4	2	0	2	2	4	4	2	4	4	4	3
FL467	1	4	1	4	4	2	4	2	4	4	3	4	4	3	4	3	4	0	4	0	4	3	1	0	1	3	0	3	4	4	4	3	3	4	2	2	3	3	2	0	4	4	4	3	2	3	3	3	4
FL468	4	4	3	4	4	2	4	4	4	4	4	4	4	4	4	3	4	3	4	3	4	3	3	2	3	4	1	4	4	4	4	4	4	4	4	4	4	4	4	1	4	4	4	4	4	4	4	4	4
FL469	3	4	3	4	3	1	3	4	4	4	2	3	4	3	4	3	4	0	3	0	3	2	1	0	1	4	1	4	4	3	4	4	2	4	2	2	3	4	1	0	3	3	4	4	2	4	4	4	3
FL470	2	4	2	4	4	2	4	3	4	4	2	4	4	2	4	3	4	1	4	1	4	3	2	1	2	4	1	4	4	4	4	3	2	4	2	2	3	3	2	1	4	4	4	4	3	3	3	3	4
FL471	3	4	3	4	4	3	4	4	4	3	4	3	4	4	4	1	4	0	4	0	4	1	3	0	3	4	0	4	3	4	3	4	3	4	3	3	4	3	3	1	4	4	3	4	4	4	4	4	4
FL472	3	4	2	4	4	2	4	3	4	4	3	4	4	3	4	2	4	2	4	2	4	3	2	1	2	4	1	4	4	4	4	3	3	4	3	3	4	3	2	1	4	4	4	4	3	3	3	3	4
FL473	4	4	3	4	4	3	4	4	4	4	4	4	4	4	4	2	4	3	4	2	4	3	3	2	3	4	1	4	4	4	4	4	4	4	4	4	4	4	4	2	4	4	4	4	4	4	4	4	4
FL474	3	4	2	4	4	2	4	3	4	4	3	4	4	3	4	1	4	1	4	1	4	2	2	0	2	4	0	4	4	4	4	3	3	4	3	3	4	3	3	0	4	4	4	4	3	3	3	3	4
FL475	1	4	1	2	4	1	4	3	4	4	3	4	4	2	4	3	4	0	4	0	4	3	1	0	1	4	0	4	4	4	4	3	3	2	3	3	4	3	3	0	4	4	4	4	3	3	3	3	4
FL476	2	4	2	4	4	2	4	4	4	4	2	4	4	3	4	3	4	1	4	1	4	3	1	1	1	4	1	4	4	4	4	4	2	4	2	2	3	4	3	1	4	4	4	4	3	4	3	3	4
FL477	3	3	1	3	3	1	3	4	3	4	3	3	3	4	3	2	3	0	4	0	4	3	1	0	2	4	0	4	3	4	3	4	2	3	2	3	4	3	3	0	4	4	3	4	4	4	4	4	4
FL478	3	4	3	4	3	3	4	4	4	4	3	4	4	3	4	1	4	0	3	0	4	2	3	0	3	4	0	4	4	4	4	4	3	4	3	3	4	4	3	0	4	4	4	4	4	4	4	4	4
FL479	3	4	2	3	3	1	3	4	3	4	3	3	3	4	3	2	3	0	4	0	4	2	2	0	2	4	0	4	3	4	3	4	4	3	4	4	4	4	4	0	4	4	3	4	4	4	4	4	4
FL480	3	4	1	4	3	1	4	4	3	4	2	4	3	4	4	2	4	1	4	1	4	3	1	0	2	4	0	4	3	4	3	4	2	4	2	2	3	3	2	0	4	4	3	4	4	4	4	4	4
FL481	4	4	4	4	4	4	3	4	4	4	4	2	4	4	3	1	3	3	4	3	4	3	2	0	4	4	2	4	4	4	4	4	4	4	2	2	4	4	2	0	3	4	4	4	4	4	4	4	4
FL482	3	4	2	4	4	2	4	3	4	4	3	4	4	3	4	1	4	1	4	1	4	2	2	0	2	4	0	4	4	4	4	3	3	4	2	3	4	3	2	0	4	4	4	4	3	3	3	3	4
FL483	3	4	2	4	4	2	4	3	4	4	4	4	4	4	4	2	4	2	4	2	4	3	2	1	1	3	1	3	4	4	4	4	4	4	2	2	4	4	2	1	4	4	4	3	3	4	4	4	4
FL484	3	4	2	4	3	2	4	3	3	4	3	4	3	4	4	2	4	0	4	0	4	2	2	0	2	4	0	4	3	4	3	4	2	4	2	2	4	2	2	0	4	4	3	4	4	4	4	4	4
FL485	3	4	3	3	4	2	4	4	4	3	4	4	4	4	4	1	4	0	4	0	4	1	3	0	3	4	0	4	4	4	4	4	4	3	4	4	4	4	4	1	4	4	4	4	4	4	4	4	4
FL486	3	4	3	4	4	3	4	3	4	4	4	4	4	4	4	1	4	0	4	0	4	1	3	0	3	4	0	4	4	4	4	4	3	4	3	3	4	4	3	0	4	4	4	4	4	4	4	4	4
FL487	2	4	2	4	4	2	4	3	4	4	3	4	4	3	4	3	4	0	4	0	4	2	1	0	1	4	0	4	4	4	4	3	3	4	3	3	4	3	3	0	4	4	4	4	3	3	3	3	4
FL488	3	4	2	4	4	2	4	3	4	4	4	4	4	4	4	2	4	2	4	2	4	3	2	1	2	3	1	3	4	4	4	4	4	4	3	3	4	4	3	1	4	4	4	3	3	4	4	4	4
FL489	2	4	2	4	4	2	4	3	4	4	2	4	4	3	4	2	4	0	4	0	4	2	2	0	2	4	0	4	4	4	4	3	3	4	2	3	3	3	2	0	4	4	4	4	3	3	3	3	4
FL490	3	4	2	4	4	2	4	3	4	4	3	4	4	3	4	1	4	1	4	1	4	3	2	0	2	4	0	4	4	4	4	3	3	4	3	3	4	3	3	0	4	4	4	4	3	3	3	3	4
FL491	3	4	2	4	3	2	4	4	4	4	3	4	4	3	4	2	4	1	3	1	4	2	2	0	2	4	0	4	4	4	4	4	3	4	3	3	4	4	3	0	4	4	4	4	4	4	4	4	4
FL492	4	4	4	4	4	4	4	4	4	4	4	4	4	4	4	1	4	1	4	1	4	1	3	1	4	4	1	4	4	4	4	4	4	4	4	4	4	4	4	1	4	4	4	4	4	4	4	4	4
FL493	2	4	1	3	4	1	4	3	4	4	3	4	4	3	4	3	4	1	4	1	4	3	1	0	1	4	0	4	4	4	4	3	3	3	3	3	4	3	3	0	4	4	4	4	3	3	3	3	4
FL494	2	4	2	4	4	2	3	3	4	4	2	3	4	3	4	2	4	0	4	0	3	2	1	0	1	4	1	4	4	3	4	3	2	4	1	1	3	3	1	0	3	3	4	4	2	3	3	3	3
FL495	3	4	3	3	4	3	3	4	4	4	4	3	4	4	3	3	3	2	4	2	4	3	2	2	3	4	2	4	4	4	4	4	4	3	3	3	4	4	3	1	3	4	4	4	4	4	4	4	4
FL496	1	4	1	4	3	2	4	4	4	4	2	4	4	3	4	2	4	0	3	0	4	2	2	0	2	4	0	4	4	4	4	4	3	4	2	2	3	4	2	0	4	4	4	4	4	4	4	4	4
FL497	4	4	4	4	4	4	3	4	4	4	4	3	4	4	3	1	3	2	4	2	4	3	3	2	4	4	2	4	4	4	4	4	4	4	3	3	4	4	3	1	3	4	4	4	4	4	4	4	4
FL498	1	4	1	3	4	1	4	4	4	4	2	4	4	4	4	3	4	0	4	0	4	3	1	0	1	4	0	4	4	4	4	4	2	3	2	2	3	4	2	0	4	4	4	4	4	4	4	4	4
FL499	3	4	3	4	4	2	3	4	4	4	3	3	4	4	4	1	4	0	4	0	3	1	2	0	2	4	1	4	4	3	4	4	3	4	2	2	3	4	3	0	3	3	4	4	3	4	4	4	4
FL500	4	4	3	4	4	3	3	4	4	4	4	3	4	4	4	0	4	1	4	1	3	2	2	0	2	4	1	4	4	3	4	4	4	4	3	3	4	4	3	0	3	3	4	4	3	4	4	4	3
FL501	1	4	1	3	3	1	4	4	4	4	2	4	4	3	4	3	4	0	3	0	4	4	1	0	1	4	0	4	4	4	4	4	2	3	2	2	3	4	3	0	4	4	4	4	4	4	4	4	4
FL502	3	4	2	4	4	3	3	3	4	4	3	3	4	3	4	2	4	1	4	1	3	2	2	1	2	4	2	4	4	3	4	3	3	4	2	3	4	3	2	1	3	3	4	4	2	3	3	3	3
FL503	2	4	1	4	2	1	4	3	3	4	1	4	3	2	4	3	4	0	3	0	4	3	1	0	1	4	0	4	3	4	3	3	2	4	2	2	4	2	2	0	4	4	3	4	3	3	3	3	4
FL504	0	4	0	4	2	0	4	3	4	3	3	2	4	3	4	4	4	0	3	0	4	4	0	0	0	3	0	3	4	4	4	4	3	4	2	2	4	4	2	2	4	4	4	3	3	4	4	4	4
FL505	3	4	3	4	4	2	3	3	4	4	4	2	4	4	4	1	4	0	4	0	2	1	1	0	1	3	2	3	4	3	4	4	4	4	2	2	4	4	2	0	3	3	4	3	1	4	4	4	3
FL506	2	4	2	4	4	2	3	3	4	3	4	1	4	4	4	2	4	0	4	0	3	2	0	0	0	3	2	3	4	2	4	4	4	4	1	1	4	4	1	1	2	2	4	3	1	4	4	4	3
FL507	2	4	2	3	3	2	4	3	4	4	3	4	4	3	4	2	4	1	4	1	4	3	1	1	2	4	1	4	4	4	4	3	3	3	3	3	4	3	3	1	4	4	4	4	3	3	3	3	4
FL508	1	4	1	4	4	1	4	2	4	3	3	3	4	3	4	3	4	0	4	0	4	3	1	0	1	3	0	3	4	4	4	3	2	4	1	1	4	3	1	1	4	4	4	3	2	3	3	3	4
FL509	1	4	1	4	4	1	4	2	4	3	3	3	4	3	4	3	4	0	4	0	4	3	1	0	1	3	0	3	4	4	4	3	3	4	2	2	4	3	2	1	4	4	4	3	2	3	3	3	4
FL510	3	4	1	4	3	1	4	4	4	4	3	4	4	3	4	2	4	1	3	1	4	3	1	0	1	4	0	4	4	4	4	4	1	4	1	1	4	4	1	0	4	4	4	4	4	4	4	4	4
FL511	1	4	2	3	4	1	3	3	4	4	2	3	4	2	2	4	3	1	4	1	4	4	0	0	1	4	1	4	4	4	4	3	3	3	1	1	4	3	1	0	3	4	4	4	2	3	2	2	4
FL512	2	4	2	4	4	2	4	3	4	4	3	4	4	3	4	2	4	0	4	0	4	2	1	0	2	3	0	2	4	4	4	3	3	4	2	2	4	3	2	0	4	4	4	3	2	3	3	3	4
FL513	4	4	1	4	2	1	4	4	3	4	2	4	2	4	4	2	4	0	4	0	4	2	2	0	1	4	0	4	3	4	2	4	2	4	2	2	4	3	2	0	4	4	1	4	4	4	4	4	4
FL514	3	4	3	4	4	3	4	3	4	4	3	4	4	3	4	1	4	0	4	0	4	1	2	0	3	4	0	4	4	4	4	3	3	4	3	3	4	3	3	0	4	4	4	4	3	3	3	3	4
FL515	3	3	2	4	4	2	3	4	4	4	3	3	4	4	3	1	3	0	4	0	4	3	2	0	3	4	0	4	4	4	4	4	3	4	3	3	3	4	3	1	4	4	4	4	3	4	4	4	4
FL516	3	4	1	4	4	1	4	3	4	4	4	4	4	4	4	1	4	3	4	3	4	4	2	1	1	3	1	3	4	4	4	4	4	4	3	3	4	4	3	1	4	4	4	3	3	4	4	4	4
FL517	3	4	2	4	4	3	4	4	4	3	4	3	4	4	4	1	4	0	4	0	4	2	3	0	3	4	0	4	4	4	4	4	4	4	4	4	4	4	4	1	4	4	4	4	4	4	4	4	4
FL518	2	4	2	3	4	2	4	3	4	4	4	4	4	4	4	2	4	0	4	0	4	2	1	0	2	3	0	3	4	4	4	4	4	3	3	3	4	4	3	0	4	4	4	3	3	4	4	4	4
FL519	2	4	2	3	3	2	4	4	4	4	3	4	4	3	4	2	4	0	3	0	4	2	2	0	2	4	0	4	4	4	4	4	3	3	3	3	4	4	3	0	4	4	4	4	4	4	4	4	4
FL520	3	3	2	4	4	2	3	3	4	4	4	3	4	4	3	3	3	1	4	1	4	3	2	1	3	3	1	3	4	4	4	4	4	4	3	3	4	4	3	2	4	4	4	3	2	4	4	4	4
FL521	2	4	2	4	4	2	4	2	4	4	4	4	4	4	4	3	4	1	4	1	4	3	2	1	3	2	1	2	4	4	4	4	4	4	2	2	4	4	2	1	4	4	4	2	2	4	4	4	4
FL522	4	4	4	4	4	4	4	4	4	4	4	4	4	4	4	1	4	1	4	1	4	1	4	2	4	4	1	4	4	4	4	4	4	4	4	4	4	4	4	1	4	4	4	4	4	4	4	4	4
FL523	2	4	2	4	4	3	4	3	4	4	2	4	4	3	4	2	4	1	4	1	4	2	3	1	3	4	1	4	4	4	4	3	3	4	3	3	4	3	3	1	4	4	4	4	3	3	3	3	4
FL524	3	4	3	4	4	3	4	4	4	4	4	3	4	4	4	0	4	0	3	0	4	1	3	0	3	4	1	4	4	3	4	4	3	4	3	3	4	4	3	0	4	3	4	3	3	4	4	4	4
FL525	3	4	2	4	4	2	4	3	4	4	3	4	4	3	4	2	4	1	4	1	4	3	2	0	2	4	0	4	4	4	4	3	3	4	2	2	4	3	2	0	4	4	4	4	3	3	3	3	4
FL526	3	3	2	4	3	2	2	4	4	4	3	3	4	3	4	1	4	0	3	0	4	2	1	0	3	4	0	4	4	4	4	4	2	4	2	2	4	4	2	1	4	4	4	4	3	4	4	4	4
FL527	1	4	1	4	4	1	4	2	4	3	3	3	4	3	4	3	4	0	4	0	4	2	1	0	1	3	0	3	4	4	4	3	3	4	3	3	4	3	3	1	4	4	4	3	2	3	3	3	4
FL528	3	4	1	4	3	1	4	3	4	4	2	4	4	3	4	3	4	2	3	2	4	4	1	1	1	3	1	3	4	4	4	4	3	4	2	2	4	4	3	1	4	4	4	3	3	4	4	4	4
FL529	3	3	1	4	4	1	3	3	4	4	3	3	4	3	3	2	3	1	4	1	4	3	1	0	2	4	0	4	4	4	4	3	3	4	3	3	4	3	3	1	4	4	4	4	2	3	3	3	4
FL530	2	4	1	4	4	1	4	1	4	4	2	4	4	2	4	4	4	1	4	1	4	4	1	1	1	4	1	4	4	4	4	2	1	4	1	1	4	2	1	2	4	4	3	4	2	2	3	3	4
FL531	2	3	2	3	4	1	3	3	4	4	3	3	4	2	4	2	4	1	4	1	4	3	1	0	3	4	0	4	4	4	4	3	2	3	3	3	4	3	3	1	4	4	4	4	2	3	3	3	4
FL532	4	2	1	4	3	1	1	4	3	4	3	1	3	4	2	3	2	0	4	0	3	3	0	0	2	4	1	4	3	3	3	4	3	4	2	2	4	3	2	2	3	3	3	4	1	4	4	4	1
FL533	3	2	1	4	3	1	3	3	3	4	2	3	3	3	2	3	3	0	4	0	4	3	2	0	2	4	0	4	3	4	3	3	3	4	3	3	4	3	2	1	4	4	3	4	2	3	3	3	4
FL534	3	4	2	3	4	2	3	4	4	4	4	3	4	4	4	1	4	1	4	1	3	2	1	0	1	4	1	4	4	3	4	4	4	3	3	3	4	4	3	0	3	3	4	4	3	4	4	4	3
FL535	1	4	0	3	4	0	4	3	4	3	3	3	4	3	4	3	4	1	4	1	4	4	0	0	0	4	0	4	4	4	4	3	3	3	3	3	4	3	3	1	4	4	4	4	3	3	3	3	4
FL536	4	4	4	4	4	4	3	4	4	4	4	3	4	4	4	0	4	0	4	0	3	0	2	0	3	4	1	4	4	3	4	4	4	4	3	3	4	4	3	0	3	3	4	4	3	4	4	4	3
FL537	4	4	4	4	4	4	4	4	4	4	4	4	4	4	4	0	4	0	4	0	4	0	4	0	4	4	0	4	4	4	4	4	4	4	4	4	4	4	4	0	4	4	4	4	4	4	4	4	4
FL538	3	2	0	4	3	0	2	3	3	4	1	2	3	3	3	4	3	0	4	0	4	4	0	0	2	4	0	4	3	4	3	3	2	4	2	2	4	3	2	3	4	4	3	4	1	3	3	3	4
FL539	2	4	1	4	4	1	4	2	4	4	4	4	4	3	4	3	4	0	4	0	4	3	2	0	2	2	0	2	4	4	4	4	3	4	1	1	4	4	1	0	4	4	3	2	1	4	4	4	4
FL540	2	4	1	3	3	0	4	3	4	3	3	4	4	3	4	3	4	0	3	0	4	4	1	0	1	3	0	3	4	4	4	4	2	3	2	2	4	4	2	1	4	4	4	3	3	4	4	4	4
FL541	3	4	3	4	4	3	4	3	4	4	4	4	4	4	4	2	4	1	4	1	4	2	3	1	3	3	1	3	4	4	4	4	4	4	2	3	4	4	3	1	4	4	4	4	3	4	4	4	4
FL542	2	4	2	3	4	2	4	4	4	4	3	4	4	4	4	3	4	1	4	1	4	3	2	1	2	4	1	4	4	4	4	4	4	3	3	3	4	4	3	1	4	4	4	4	4	4	4	4	4
FL543	2	4	2	4	4	2	4	2	4	4	3	4	4	3	4	2	4	0	4	0	4	2	2	0	2	3	0	3	4	4	4	3	3	4	2	2	4	3	2	0	4	4	4	3	2	3	3	3	4
FL544	3	4	3	4	4	3	3	2	4	4	4	3	4	4	4	2	4	0	4	0	4	2	2	0	2	2	0	2	4	4	4	4	4	4	3	3	4	4	3	0	4	4	4	2	2	4	4	4	4
FL545	4	4	2	4	4	2	4	4	4	4	4	4	4	4	4	1	4	3	4	2	4	3	1	1	2	4	1	4	4	4	4	4	4	4	4	4	4	4	4	1	4	4	4	4	4	4	4	4	4
FL546	2	4	1	4	3	1	4	4	4	4	2	4	4	3	4	2	4	1	3	1	4	3	1	0	1	4	0	4	4	4	4	4	2	4	2	2	3	4	2	0	4	4	4	4	4	4	4	4	4
FL547	4	3	2	4	4	2	3	4	4	4	4	3	4	4	3	2	3	2	4	3	4	3	2	1	3	4	1	4	4	4	4	4	4	4	4	4	4	4	4	1	4	4	4	4	3	4	4	4	4
FL548	3	4	3	4	4	3	2	3	4	4	4	3	4	4	4	2	4	1	4	1	3	3	2	1	1	3	2	3	4	3	4	4	4	4	1	1	4	4	1	1	2	3	4	3	2	4	4	4	3
FL549	2	4	2	4	3	2	4	3	4	4	2	4	4	2	4	2	4	0	3	0	4	2	2	0	2	4	0	4	4	4	4	3	3	4	3	3	4	3	3	0	4	4	4	4	3	3	3	3	4
FL550	3	4	3	4	3	3	3	3	4	4	3	3	4	3	4	2	4	0	3	0	3	2	1	0	1	3	1	3	4	3	4	4	3	4	1	1	4	4	1	0	3	3	4	3	2	4	4	4	3
FL551	2	4	2	4	3	2	4	3	4	4	2	4	4	2	4	2	4	0	3	0	4	3	2	0	2	4	0	4	4	4	4	3	2	4	2	2	4	3	2	0	4	4	4	4	3	3	3	3	4
FL552	2	4	2	4	4	2	3	2	4	4	4	3	4	4	4	2	4	0	4	0	3	2	1	0	1	2	1	2	4	3	4	4	4	4	1	1	4	4	1	0	3	3	4	2	1	4	4	4	3
FL553	3	4	2	4	4	3	3	3	4	4	4	3	4	4	4	2	4	1	4	1	3	2	2	1	3	3	2	3	4	3	4	4	4	4	2	2	4	4	2	1	3	3	4	3	2	4	4	4	3
FL554	3	4	3	4	4	3	4	3	4	4	3	4	4	3	4	2	4	1	4	1	4	3	3	1	3	4	1	4	4	4	4	3	3	4	3	3	4	3	3	1	4	4	4	4	3	3	3	3	4
FL555	2	4	2	3	4	1	4	3	4	3	3	4	4	3	4	2	4	0	4	0	4	4	2	0	2	4	0	4	4	4	4	3	3	3	3	3	4	3	3	1	4	4	4	4	3	3	3	3	4
FL556	2	4	2	3	4	2	4	3	4	4	3	4	4	3	4	3	4	0	4	0	4	3	1	0	1	4	0	4	4	4	4	3	3	2	3	3	4	3	3	0	4	4	4	4	3	3	3	3	4
FL557	4	3	3	4	4	3	3	4	4	4	4	3	4	4	3	2	3	1	4	1	4	3	2	1	4	4	1	4	4	4	4	4	4	4	4	4	4	4	4	2	4	4	4	4	3	4	4	4	4
FL558	2	4	2	3	4	2	3	3	4	4	3	3	4	3	4	4	4	2	4	1	4	4	1	1	1	3	1	3	4	4	4	3	3	3	2	2	4	3	2	1	4	4	4	3	2	3	3	3	4
FL559	3	4	3	4	4	3	4	4	4	3	4	3	4	4	4	1	4	0	4	0	4	1	3	0	3	4	0	4	4	4	4	4	4	4	4	4	4	4	4	1	4	4	4	4	4	4	4	4	4
FL560	0	4	0	4	3	0	4	1	4	4	1	4	4	1	4	4	4	0	3	0	4	4	0	0	0	3	0	3	4	4	4	2	1	4	0	0	4	1	0	0	4	4	4	3	1	2	2	2	4
FL561	3	4	3	4	4	3	3	4	4	4	3	4	4	4	4	1	4	0	3	0	3	2	1	0	1	4	1	4	4	3	4	4	3	4	1	1	3	4	1	0	3	3	4	4	3	4	4	4	3
FL562	3	4	3	4	4	3	3	3	4	4	4	4	4	4	4	1	4	0	4	1	4	2	3	1	3	3	1	3	4	4	4	4	4	4	3	3	4	4	3	1	3	3	4	3	2	4	4	4	3
FL563	3	4	3	4	4	3	4	3	4	4	4	4	4	4	4	2	4	1	4	1	4	2	3	1	3	3	1	3	3	4	3	4	3	4	2	2	4	3	2	1	4	4	3	3	3	4	4	4	4
FL564	2	4	2	4	4	2	4	3	4	4	3	4	4	4	4	3	4	1	4	1	4	3	2	1	2	4	1	3	4	4	4	4	3	4	2	2	3	4	2	1	4	4	4	3	3	4	4	4	4
FL565	2	4	2	4	4	2	4	3	4	4	2	4	4	2	4	2	4	0	4	0	4	2	1	0	2	4	0	4	4	4	4	3	1	4	1	1	4	2	1	0	4	4	4	4	2	3	2	2	4
FL566	3	4	2	3	4	2	2	4	4	4	3	3	4	4	3	4	3	2	4	1	4	4	2	1	2	4	1	4	4	4	4	4	3	3	2	2	3	4	2	1	3	4	4	4	4	4	4	4	4
FL567	1	4	1	3	3	1	4	4	4	4	2	4	4	3	4	3	4	0	3	0	4	3	1	0	1	4	0	4	4	4	4	4	3	3	3	3	3	4	3	0	4	4	4	4	4	4	4	4	4
FL568	3	4	3	4	3	3	3	4	4	4	3	3	4	3	3	2	3	1	3	1	4	2	2	0	3	4	1	4	4	4	4	4	3	4	2	2	4	4	2	0	3	4	4	4	4	4	4	4	4
FL569	3	4	3	4	4	3	4	2	4	4	4	4	4	4	4	2	4	1	4	1	4	2	3	1	3	3	1	3	4	4	4	4	4	4	3	3	4	4	3	1	4	4	4	3	3	4	4	4	4
FL570	2	4	2	4	3	1	4	2	4	4	2	4	4	2	4	3	4	0	3	0	4	3	1	0	1	3	0	3	4	4	4	3	3	4	1	1	4	3	1	0	4	4	4	3	2	3	3	3	4
FL571	2	4	3	4	3	3	3	4	4	4	3	3	4	3	4	1	4	0	2	0	3	2	2	0	2	4	1	4	4	3	4	4	3	4	2	2	4	4	2	0	3	3	4	4	3	4	4	4	3
FL572	2	4	2	4	4	2	3	2	4	4	4	3	4	4	4	2	4	0	4	0	3	2	1	0	1	3	1	2	4	3	4	4	4	4	1	1	3	4	1	0	3	3	4	2	1	4	4	4	3
FL573	4	4	2	4	3	3	3	4	3	4	3	3	3	4	4	1	4	0	4	0	3	1	1	0	2	4	1	4	3	3	3	4	3	4	2	2	4	3	2	0	3	3	3	4	3	4	4	4	3
FL574	3	4	2	3	4	0	NA	NA	NA	NA	3	3	4	3	4	2	4	1	4	1	4	NA	NA	0	3	4	NA	NA	NA	4	4	3	4	4	3	3	4	4	3	NA	NA	4	4	4	3	4	4	4	4
FL575	4	3	3	4	4	3	3	4	4	4	4	3	4	4	3	1	3	0	4	0	4	1	3	0	4	4	0	4	4	4	4	4	4	4	4	4	4	4	4	1	4	4	4	4	3	4	4	4	4
FL576	3	4	3	4	3	3	4	4	4	4	3	4	4	3	4	2	4	0	3	0	4	1	3	0	3	4	0	4	4	4	4	4	3	4	3	3	4	4	3	0	4	4	4	4	4	4	4	4	4
FL577	3	4	3	3	3	2	4	4	4	4	3	4	4	3	4	3	4	1	3	1	4	3	1	1	2	4	1	4	4	4	4	4	3	3	3	3	4	4	3	1	4	4	4	4	4	4	4	4	4
FL578	2	4	2	3	4	2	4	3	4	4	3	4	4	3	4	3	4	1	4	1	4	2	2	1	2	4	1	4	4	4	4	3	3	3	3	3	4	3	3	1	4	4	4	4	3	3	3	3	4
FL579	3	3	1	2	4	1	3	4	4	4	4	3	4	4	3	3	3	1	4	1	4	4	1	1	2	4	1	4	4	4	4	4	4	3	4	4	4	4	4	1	4	4	4	4	3	4	4	4	4
FL580	2	4	2	3	4	3	4	3	4	4	4	4	4	4	4	2	4	0	4	0	4	2	1	0	2	3	0	3	4	4	4	4	4	3	2	3	4	4	3	0	4	4	4	3	3	4	4	4	4
FL581	3	4	3	3	4	3	4	4	4	4	4	4	4	4	4	2	4	1	4	1	4	2	3	1	3	4	1	4	4	4	4	4	4	3	4	4	4	4	4	1	4	4	4	4	4	4	4	4	4
FL582	2	4	2	4	3	2	4	4	4	3	3	4	4	3	4	3	4	2	3	2	4	4	3	2	3	4	1	4	4	4	4	4	3	4	3	3	4	4	3	3	4	4	4	4	4	4	4	4	4
FL583	3	3	1	4	3	1	3	3	3	4	2	3	3	2	3	3	3	0	4	0	4	3	1	0	2	4	0	4	3	4	3	3	2	4	2	2	4	2	2	1	4	4	3	4	2	3	3	3	4
FL584	3	4	3	4	4	3	3	3	4	3	3	2	4	3	4	2	4	0	4	0	3	2	2	0	2	4	1	4	4	3	4	3	3	4	2	2	3	3	2	1	3	3	4	4	1	3	3	3	3
FL585	2	4	2	4	3	2	4	4	4	4	2	4	4	3	4	3	4	1	3	1	4	3	2	1	2	4	1	4	4	4	4	4	3	4	2	2	3	4	2	1	4	4	4	4	4	4	4	4	4
FL586	0	4	0	4	3	0	4	3	4	4	3	4	4	1	4	4	4	0	3	0	4	4	0	0	0	NA	NA	NA	NA	4	4	2	2	4	0	0	4	3	0	0	4	4	4	3	2	3	3	3	4
FL587	3	4	3	4	4	3	3	3	4	4	4	3	4	4	4	1	4	0	4	0	3	1	2	0	2	4	1	3	4	3	4	4	4	4	2	2	4	4	2	0	3	3	4	3	2	4	4	4	3
FL588	3	4	2	4	4	2	3	3	4	4	3	3	4	2	4	2	4	0	4	0	3	2	1	0	1	4	1	4	4	3	4	3	2	4	1	1	4	3	1	0	3	3	3	4	1	3	3	3	3
[truncated: 5,000 more columns]
